# Supplementary material for: Oaks drought-induced responses under root types: gene and microRNA cooperation
Source: BMC Plant Biol. 2025 Oct 1;25:1262. doi: 10.1186/s12870-025-07402-z (PMC12490147; doi:10.1186/s12870-025-07402-z)
Supplement: Supplementary file 5 — Supplementary Material 5. [file 12870_2025_7402_MOESM5_ESM.xlsx]

## Sheet: TR-DS_up-regulated
Gene	Annotation BLASTP	BaseMean	Estimated_FoldChange	log2_Estimated_FoldChange	Wald_stat	p_value_not_adjusted	FDR_adjusted_p_value	Standard_error_estimate	Chromosome	Type	Sequence_start	Sequence_end	Strand
Qrob_T0152560.2		59.27	705.61	9.46	7.85111	4.12360958306987e-15	6.85445e-14	1.21	Qrob_Chr09	mRNA	16376290	16379831	-
Qrob_T0721600.2	glutelin type-A 3-like	302.08	396.88	8.63	13.145	1.81847966871822e-39	1.01197e-37	0.66	Qrob_Chr02	mRNA	73248500	73252932	-
Qrob_T0438760.2	protein NRT1/ PTR FAMILY 7.3-like	102.79	336.79	8.4	8.06113	7.55901854410622e-16	1.31633e-14	1.04	Qrob_Chr04	mRNA	17746971	17752638	-
Qrob_T0303310.2		16	190.34	7.57	5.95369	2.62161560253275e-09	2.45694e-08	1.27	Qrob_H2.3_Sc0000323	mRNA	345589	348454	+
Qrob_T0341310.2	premnaspirodiene oxygenase-like	12.42	147.73	7.21	5.55339	2.80181898653542e-08	2.31577e-07	1.3	Qrob_H2.3_Sc0000221	mRNA	737731	739441	+
Qrob_T0575520.2	cytochrome P450 76T24-like	40.01	130.64	7.03	6.60085	4.08811555009045e-11	4.69884e-10	1.06	Qrob_Chr04	mRNA	6864804	6866588	+
Qrob_T0634260.2	ACT domain-containing protein ACR6-like, transcript variant X2	10.49	125.05	6.97	5.28747	1.24021091659687e-07	9.33754e-07	1.32	Qrob_Chr10	mRNA	2398522	2401655	-
Qrob_T0123030.2	protein NRT1/ PTR FAMILY 7.3-like	8.93	106	6.73	4.97916	6.38614979304922e-07	4.40637e-06	1.35	Qrob_Chr02	mRNA	79255501	79256476	-
Qrob_T0011610.2		29.58	96.85	6.6	6.11017	9.95228670548709e-10	9.79325e-09	1.08	Qrob_Chr11	mRNA	35504894	35506135	+
Qrob_T0667620.2		7.49	89.19	6.48	4.75135	2.02059821161926e-06	1.28622e-05	1.36	Qrob_H2.3_Sc0000742	mRNA	178237	178941	-
Qrob_T0344340.2		6.11	72.67	6.18	4.32746	1.50837357969848e-05	8.24795e-05	1.43	Qrob_Chr11	mRNA	48631	52607	+
Qrob_T0312550.2	polygalacturonase	126.99	68.57	6.1	13.4032	5.79247043302681e-41	3.32677e-39	0.46	Qrob_Chr02	mRNA	30798631	30803277	-
Qrob_T0407270.2	thaumatin-like protein 1	37.93	60.97	5.93	7.42154	1.1576954697952e-13	1.69761e-12	0.8	Qrob_Chr07	mRNA	46454228	46454953	+
Qrob_T0648980.2	kunitz trypsin inhibitor 5-like	9.95	59.96	5.91	2.78329	0.00538104731387506	0.0167634	2.12	Qrob_Chr08	mRNA	27975017	27975738	-
Qrob_T0011620.2		70.62	56.93	5.83	10.2803	8.65021651316743e-25	2.55781e-23	0.57	Qrob_Chr11	mRNA	35519579	35521820	+
Qrob_T0130820.2		9.41	56.72	5.83	4.39254	1.12035549241714e-05	6.2619e-05	1.33	Qrob_Chr07	mRNA	37282087	37283281	+
Qrob_T0465930.2	putative RING-H2 finger protein ATL21A	4.74	56.29	5.81	3.92979	8.50185095555505e-05	0.00040528	1.48	Qrob_Chr08	mRNA	55151226	55152086	+
Qrob_T0344350.2		4.7	55.84	5.8	3.9527	7.72733574213697e-05	0.000372521	1.47	Qrob_Chr11	mRNA	37229	41393	+
Qrob_T0577790.2	iridoid synthase CYC2-like	4.3	51.15	5.68	3.73293	0.000189262715550535	0.000841121	1.52	Qrob_Chr06	mRNA	11450007	11451329	+
Qrob_T0633060.2	early light-induced protein, chloroplastic-like	3.87	46.24	5.53	3.63112	0.000282194309296167	0.00121088	1.52	Qrob_Chr02	mRNA	100326792	100329330	+
Qrob_T0649650.2	putative receptor protein kinase ZmPK1	13.91	44.61	5.48	4.81619	1.46324558623285e-06	9.52412e-06	1.14	Qrob_H2.3_Sc0001006	mRNA	17864	20233	+
Qrob_T0700410.2	ubiquitin carboxyl-terminal hydrolase 12, transcript variant X2	3.75	44.69	5.48	3.57743	0.000346982596350006	0.00145953	1.53	Qrob_Chr02	mRNA	53965048	53972816	+
Qrob_T0546850.2	glutamine synthetase nodule isozyme	67.55	43.61	5.45	10.564	4.37576342752539e-26	1.38288e-24	0.52	Qrob_Chr10	mRNA	27297488	27300880	-
Qrob_T0243420.2	putative F-box protein At4g22180	3.54	42.26	5.4	3.49006	0.000482920210015479	0.00197522	1.55	Qrob_Chr05	mRNA	51482374	51483711	-
Qrob_T0080140.2	COP1-interactive protein 1-like	6.93	41.41	5.37	3.87631	0.000106052894167686	0.000496178	1.39	Qrob_Chr12	mRNA	11101343	11102791	+
Qrob_T0157210.2		3.46	41.38	5.37	3.34271	0.000829633969621153	0.00322338	1.61	Qrob_Chr09	mRNA	3501113	3502075	+
Qrob_T0161400.2	heat shock 70 kDa protein	25.65	41.15	5.36	6.62173	3.55019088102626e-11	4.11231e-10	0.81	Qrob_Chr11	mRNA	32148409	32149562	+
Qrob_T0380950.2		3.45	40.97	5.36	3.4169	0.000633383364528872	0.00252606	1.57	Qrob_Chr04	mRNA	32600493	32601314	-
Qrob_T0002200.2		12.64	40.74	5.35	4.66522	3.08287427366483e-06	1.90885e-05	1.15	Qrob_Chr08	mRNA	45297819	45300334	+
Qrob_T0291880.2	probable galactinol--sucrose galactosyltransferase 5	6.62	39.55	5.31	3.78494	0.000153747953765076	0.000698532	1.4	Qrob_Chr11	mRNA	42590938	42597388	-
Qrob_T0628840.2		3.33	39.76	5.31	3.36115	0.000776176617693533	0.0030414	1.58	Qrob_Chr02	mRNA	112811136	112815394	-
Qrob_T0236600.2	Fanconi anemia group J protein homolog, transcript variant X1	3.32	39.75	5.31	3.3536	0.000797677232741587	0.00311204	1.58	Qrob_Chr08	mRNA	67389006	67389308	+
Qrob_T0276450.2		3.2	38.1	5.25	3.28048	0.00103632398963419	0.00394181	1.6	Qrob_Chr09	mRNA	4119770	4120519	-
Qrob_T0147910.2		164.62	37.83	5.24	16.5114	3.03995008024199e-61	3.09505e-59	0.32	Qrob_Chr04	mRNA	12632272	12634899	+
Qrob_T0374980.2	2-keto-3-deoxy-L-rhamnonate aldolase-like	17.65	37.44	5.23	5.50352	3.72271770944985e-08	3.01843e-07	0.95	Qrob_Chr02	mRNA	40932300	40933777	+
Qrob_T0484030.2	RNA exonuclease 4	3.1	36.74	5.2	3.23665	0.00120941377995965	0.00453189	1.61	Qrob_Chr02	mRNA	84347358	84349587	-
Qrob_T0059030.2		22.65	36.42	5.19	6.2638	3.75696754525318e-10	3.91629e-09	0.83	Qrob_Chr10	mRNA	2635292	2636121	-
Qrob_T0582600.2		3.02	36.04	5.17	3.22076	0.00127850755228333	0.00474613	1.61	Qrob_Chr03	mRNA	24318845	24325477	+
Qrob_T0419590.2	heat shock cognate 70 kDa protein 2-like	2.98	35.61	5.15	3.17265	0.00151056151798587	0.00550605	1.62	Qrob_Chr07	mRNA	50854915	50856628	+
Qrob_T0648900.2		161.13	35.22	5.14	9.7659	1.57709735573671e-22	4.11354e-21	0.53	Qrob_Chr08	mRNA	28055150	28055767	-
Qrob_T0180100.2		2.85	33.98	5.09	3.07615	0.00209690449411432	0.00732588	1.65	Qrob_Chr11	mRNA	45638360	45638581	-
Qrob_T0219910.2		2.81	33.53	5.07	2.99285	0.00276386214464131	0.00935944	1.69	Qrob_Chr07	mRNA	14847291	14852391	+
Qrob_T0240640.2	light-harvesting complex-like protein OHP1, chloroplastic	2.79	33.35	5.06	3.04934	0.00229341655341041	0.00794427	1.66	Qrob_Chr07	mRNA	29503075	29503829	+
Qrob_T0273340.2		10.19	33.18	5.05	4.17397	2.99340703781135e-05	0.000156154	1.21	Qrob_Chr02	mRNA	6823589	6823858	+
Qrob_T0064610.2	bifunctional endo-1,4-beta-xylanase XylA-like	2.76	33.09	5.05	3.02703	0.00246972304229999	0.00848446	1.67	Qrob_Chr02	mRNA	78134396	78135848	+
Qrob_T0648940.2	kunitz trypsin inhibitor 5-like	5.55	33.01	5.04	3.52503	0.000423438693919964	0.00175274	1.43	Qrob_Chr08	mRNA	28012466	28013083	-
Qrob_T0158020.2	auxin-responsive protein SAUR15-like	5.53	32.82	5.04	3.44225	0.000576895274818047	0.0023152	1.46	Qrob_Chr11	mRNA	43502168	43502455	+
Qrob_T0387310.2	salicylate carboxymethyltransferase-like	103.93	31.41	4.97	12.9612	2.03054511065351e-38	1.07968e-36	0.38	Qrob_H2.3_Sc0000688	mRNA	208260	208959	-
Qrob_T0243440.2	putative F-box protein At4g22180	5.28	31.38	4.97	3.47666	0.000507706352806856	0.00206529	1.43	Qrob_Chr05	mRNA	51451449	51452780	-
Qrob_T0387270.2	salicylate carboxymethyltransferase-like	71.88	30.64	4.94	11.086	1.46648855877029e-28	5.19328e-27	0.45	Qrob_H2.3_Sc0000688	mRNA	236424	239934	-
Qrob_T0030740.2		5.08	30.22	4.92	3.41505	0.000637705687728183	0.0025416	1.44	Qrob_Chr03	mRNA	50463711	50466342	-
Qrob_T0322250.2	alpha-amylase/subtilisin inhibitor-like	451.69	29.97	4.91	24.8219	5.19580901775703e-136	2.4501e-133	0.2	Qrob_Chr09	mRNA	11986216	11986836	+
Qrob_T0139090.2		2.5	29.82	4.9	2.92106	0.00348841951923898	0.0115033	1.68	Qrob_Chr01	mRNA	18395656	18397806	+
Qrob_T0618430.2		2.51	29.9	4.9	2.91882	0.00351363751198329	0.0115758	1.68	Qrob_H2.3_Sc0000664	mRNA	97199	98156	-
Qrob_T0742020.2	AP2/ERF and B3 domain-containing transcription factor At1g50680-like	2.49	29.65	4.89	2.89984	0.0037335746258462	0.0121861	1.69	Qrob_Chr12	mRNA	10941305	10942246	+
Qrob_T0341060.2		2.47	29.47	4.88	2.89192	0.00382894597606265	0.0124498	1.69	Qrob_H2.3_Sc0000221	mRNA	1121712	1123497	-
Qrob_T0059950.2		2.18	25.86	4.69	2.61014	0.0090505325697869	0.0263616	1.8	Qrob_Chr02	mRNA	5816000	5816730	-
Qrob_T0568290.2		24.15	25.6	4.68	6.57189	4.96804807288917e-11	5.66661e-10	0.71	Qrob_Chr03	mRNA	56242365	56250871	+
Qrob_T0270990.2	myb-related protein 305-like	4.32	25.61	4.68	3.12462	0.00178034541601696	0.00635625	1.5	Qrob_Chr02	mRNA	18263331	18266438	-
Qrob_T0015800.2	probable aldo-keto reductase 1	8.07	25.41	4.67	3.8441	0.00012099447783529	0.000561248	1.21	Qrob_Chr03	mRNA	18405588	18408526	-
Qrob_T0154040.2	pectinesterase 2-like	2.13	25.41	4.67	2.66424	0.00771617645823593	0.0229754	1.75	Qrob_Chr04	mRNA	20250215	20252503	+
Qrob_T0598470.2		2.11	25.24	4.66	2.63075	0.00851959804704443	0.0250636	1.77	Qrob_Chr11	mRNA	52082588	52083166	-
Qrob_T0048920.2		2.12	25.33	4.66	2.59136	0.00955970596415344	0.0276246	1.8	Qrob_Chr11	mRNA	17251484	17256788	+
Qrob_T0333770.2		7.91	24.93	4.64	3.72198	0.000197668112980229	0.000874714	1.25	Qrob_H2.3_Sc0000132	mRNA	341206	342804	+
Qrob_T0107870.2	protein DOG1-like 4	2.09	24.98	4.64	2.60193	0.00926997482260048	0.0268871	1.78	Qrob_Chr05	mRNA	34434037	34434810	-
Qrob_T0745840.2		2.08	24.89	4.64	2.59717	0.00939954943149043	0.0272189	1.79	Qrob_Chr03	mRNA	40169165	40169425	-
Qrob_T0321170.2		2.06	24.67	4.62	2.41652	0.0156696858511469	0.0421409	1.91	Qrob_Chr05	mRNA	5641116	5642623	+
Qrob_T0473740.2		4.05	23.87	4.58	3.04068	0.00236044745758685	0.00814811	1.51	Qrob_Chr03	mRNA	7362726	7365503	+
Qrob_T0125570.2		97.85	23.7	4.57	13.1006	3.26869470142999e-39	1.80777e-37	0.35	Qrob_Chr11	mRNA	41742981	41743885	+
Qrob_T0648880.2	alpha-amylase/subtilisin inhibitor-like	4727.81	23.58	4.56	46.3055	0	0	0.1	Qrob_Chr08	mRNA	28068068	28068688	-
Qrob_T0491230.2		4	23.57	4.56	3.01648	0.00255725842032127	0.00875497	1.51	Qrob_H2.3_Sc0000239	mRNA	299814	299984	+
Qrob_T0181140.2	wall-associated receptor kinase-like 10	1.98	23.6	4.56	2.55119	0.0107355849347902	0.0305302	1.79	Qrob_Chr04	mRNA	40383133	40385028	+
Qrob_T0562310.2		1.98	23.52	4.56	2.52797	0.0114724587488113	0.0323583	1.8	Qrob_Chr02	mRNA	55232773	55234914	+
Qrob_T0097030.2	putative UDP-rhamnose:rhamnosyltransferase 1	1.99	23.61	4.56	2.48641	0.0129039445569488	0.0358156	1.83	Qrob_Chr06	mRNA	38550047	38551515	+
Qrob_T0436030.2	transcription factor MYB77-like	3.99	23.5	4.55	2.72442	0.00644142449859297	0.0196166	1.67	Qrob_Chr08	mRNA	47999525	48000289	+
Qrob_T0604410.2	uncharacterized LOC115978309	3.87	22.75	4.51	2.90788	0.00363884468560817	0.0119182	1.55	Qrob_Chr01	mRNA	20359801	20360259	+
Qrob_T0314140.2	protein LIFEGUARD 2-like	7.14	22.7	4.5	3.63447	0.000278551831686348	0.00119697	1.24	Qrob_Chr06	mRNA	193128	196344	-
Qrob_T0045040.2	protein SRC2-like	10.46	21.92	4.45	4.33069	1.48642887637206e-05	8.13789e-05	1.03	Qrob_Chr07	mRNA	50437698	50438474	-
Qrob_T0292550.2		1.83	21.69	4.44	2.36012	0.0182691992009344	0.0479868	1.88	Qrob_Chr06	mRNA	42584795	42585406	-
Qrob_T0254830.2	methylecgonone reductase-like	1.8	21.44	4.42	2.40649	0.0161066614148512	0.0431026	1.84	Qrob_Chr10	mRNA	27076581	27076923	+
Qrob_T0313030.2	pentatricopeptide repeat-containing protein At4g13650-like, transcript variant X5	1.79	21.35	4.42	2.40098	0.0163513261266586	0.0436856	1.84	Qrob_Chr07	mRNA	24066569	24070174	-
Qrob_T0213060.2	putative receptor-like protein kinase At3g47110	20.43	21.33	4.41	6.11541	9.63062880460216e-10	9.49237e-09	0.72	Qrob_Chr05	mRNA	69510328	69513524	+
Qrob_T0229660.2	E3 ubiquitin-protein ligase RNF181-like	1.78	21.18	4.4	2.39062	0.0168198955829694	0.044744	1.84	Qrob_Chr04	mRNA	37538634	37539242	-
Qrob_T0442350.2	cytochrome P450 CYP736A12-like, transcript variant X2	19.64	20.81	4.38	5.97249	2.33658019593346e-09	2.20596e-08	0.73	Qrob_Chr01	mRNA	14911378	14912115	-
Qrob_T0199190.2	mediator of RNA polymerase II transcription subunit 37a-like	42.79	20.74	4.37	8.88123	6.61246838484354e-19	1.41226e-17	0.49	Qrob_Chr03	mRNA	9101833	9105539	-
Qrob_T0448940.2	2-alkenal reductase (NADP(+)-dependent)-like	6.47	20.48	4.36	3.47159	0.000517391580168236	0.00209944	1.25	Qrob_Chr07	mRNA	33010708	33011637	+
Qrob_T0215460.2	glutathione S-transferase F13-like	336.4	20.25	4.34	23.5313	1.94912392515655e-122	6.98527e-120	0.18	Qrob_Chr12	mRNA	29219409	29221190	-
Qrob_T0516250.2	sugar transport protein 7-like	128.87	20.22	4.34	15.2215	2.54752188439984e-52	1.95919e-50	0.28	Qrob_Chr02	mRNA	102519486	102522836	+
Qrob_T0609880.2	glyceraldehyde-3-phosphate dehydrogenase 2, cytosolic-like	16.36	20.31	4.34	5.29889	1.16506285348876e-07	8.79392e-07	0.82	Qrob_Chr02	mRNA	46996815	47001368	-
Qrob_T0322230.2	alpha-amylase/subtilisin inhibitor-like	833.92	19.93	4.32	28.8485	5.29811878654803e-183	5.58453e-180	0.15	Qrob_Chr09	mRNA	12000493	12001309	+
Qrob_T0275440.2	carboxylesterase 1-like	364.64	20.03	4.32	24.4961	1.62611428810493e-132	6.9377e-130	0.18	Qrob_Chr06	mRNA	5629060	5630296	-
Qrob_T0057480.2	IAA-amino acid hydrolase ILR1-like 1	49.71	19.74	4.3	9.03286	1.67239884161181e-19	3.72733e-18	0.48	Qrob_Chr03	mRNA	33365761	33366653	+
Qrob_T0392770.2	myrcene synthase, chloroplastic-like	74.61	19.55	4.29	11.5227	1.01433362869562e-30	3.99469e-29	0.37	Qrob_Chr02	mRNA	99001347	99004474	+
Qrob_T0076120.2	replication protein A 70 kDa DNA-binding subunit A-like	3.32	19.47	4.28	2.64154	0.00825309118570648	0.0243396	1.62	Qrob_Chr02	mRNA	52286074	52288501	-
Qrob_T0248380.2	scarecrow-like protein 14	66.6	19	4.25	11.018	3.12874469809619e-28	1.09287e-26	0.39	Qrob_Chr01	mRNA	40109825	40111798	-
Qrob_T0200850.2	RING-H2 finger protein ATL74-like	3.29	19.04	4.25	2.67177	0.00754528014471053	0.022534	1.59	Qrob_Chr06	mRNA	35773270	35773899	+
Qrob_T0617470.2		126.27	18.79	4.23	14.8335	8.8976371246778e-50	6.48117e-48	0.29	Qrob_Chr03	mRNA	53741944	53749056	-
Qrob_T0091750.2		3.2	18.59	4.22	2.68017	0.00735856957626012	0.0220241	1.57	Qrob_Chr06	mRNA	16155660	16157877	+
Qrob_T0039240.2	scarecrow-like protein 3, transcript variant X2	6.02	18.39	4.2	3.16369	0.0015578499380961	0.00565427	1.33	Qrob_Chr04	mRNA	5150519	5151865	-
Qrob_T0166520.2	UDP-glycosyltransferase 83A1-like	3.16	18.38	4.2	2.6673	0.00764631836783553	0.0227939	1.57	Qrob_Chr10	mRNA	16902221	16903777	-
Qrob_T0266310.2	cytochrome P450 81Q32-like	3.12	18.2	4.19	2.60335	0.00923163092641017	0.0267976	1.61	Qrob_Chr07	mRNA	6355730	6356674	-
Qrob_T0064700.2	two-pore potassium channel 1-like	3.1	17.88	4.16	2.58492	0.00974023990968293	0.028101	1.61	Qrob_Chr02	mRNA	78292984	78294327	+
Qrob_T0057540.2		8.43	17.73	4.15	3.87781	0.000105401301012112	0.000493387	1.07	Qrob_Chr03	mRNA	33465214	33466520	-
Qrob_T0688210.2		3	17.49	4.13	2.598	0.00937680509590114	0.0271618	1.59	Qrob_Chr03	mRNA	45376395	45378086	+
Qrob_T0058490.2		3	17.4	4.12	2.58067	0.00986086269101768	0.0283896	1.6	Qrob_Chr05	mRNA	67210949	67213371	+
Qrob_T0124190.2	probable inositol oxygenase	8.52	17.3	4.11	3.75969	0.000170126685097919	0.000764227	1.09	Qrob_Chr09	mRNA	24130243	24132343	+
Qrob_T0384270.2		45.29	16.53	4.05	8.90153	5.50816911280724e-19	1.18063e-17	0.45	Qrob_H2.3_Sc0000336	mRNA	325061	326877	+
Qrob_T0438770.2	protein NRT1/ PTR FAMILY 7.3-like	1008.68	16.5	4.04	32.6179	2.28688521850237e-233	4.09787e-230	0.12	Qrob_Chr04	mRNA	17728338	17732435	-
Qrob_T0162760.2	uncharacterized acetyltransferase At3g50280-like	23.53	16.37	4.03	6.37541	1.82468759237331e-10	1.9614e-09	0.63	Qrob_Chr06	mRNA	45868882	45870301	-
Qrob_T0296270.2	cold-shock protein CS120-like	28.38	16.18	4.02	7.03943	1.93030534045424e-12	2.5527e-11	0.57	Qrob_Chr06	mRNA	37662642	37664033	-
Qrob_T0491140.2	probable mannitol dehydrogenase, transcript variant X1	7.88	16.11	4.01	3.7662	0.000165753899139614	0.00074683	1.06	Qrob_H2.3_Sc0000239	mRNA	383941	388251	-
Qrob_T0162780.2	uncharacterized acetyltransferase At3g50280-like	28.41	16.05	4	7.18204	6.86775250663209e-13	9.45913e-12	0.56	Qrob_Chr06	mRNA	45886227	45887643	-
Qrob_T0378040.2		2.77	16.03	4	2.43032	0.0150854174730635	0.0408147	1.65	Qrob_Chr09	mRNA	41211516	41213404	-
Qrob_T0157010.2		2.75	16.02	4	2.42673	0.0152357584086068	0.0411593	1.65	Qrob_Chr09	mRNA	3300311	3303702	+
Qrob_T0139860.2	ethylene-responsive transcription factor ERF086-like	85.01	15.91	3.99	11.8821	1.46713663400351e-32	6.22977e-31	0.34	Qrob_Chr08	mRNA	54083294	54084355	-
Qrob_T0183960.2	protein BOBBER 1-like	5.11	15.94	3.99	2.98404	0.00284471169296475	0.00959067	1.34	Qrob_Chr01	mRNA	38809824	38810592	+
Qrob_T0675580.2	geraniol 8-hydroxylase-like	53.42	15.78	3.98	9.60034	7.96837823094623e-22	2.01106e-20	0.41	Qrob_Chr12	mRNA	11430237	11433964	-
Qrob_T0210820.2	LEAF RUST 10 DISEASE-RESISTANCE LOCUS RECEPTOR-LIKE PROTEIN KINASE-like 1.2	2.72	15.67	3.97	2.37626	0.0174891793976365	0.0462361	1.67	Qrob_Chr06	mRNA	3793425	3794222	+
Qrob_T0746490.2	(-)-germacrene D synthase-like	84.79	15.3	3.94	11.6565	2.1249784006932e-31	8.55674e-30	0.34	Qrob_Chr11	mRNA	15664492	15665174	+
Qrob_T0057490.2	IAA-amino acid hydrolase ILR1-like 1	251.72	15.23	3.93	19.5044	1.00676832807736e-84	1.70191e-82	0.2	Qrob_Chr03	mRNA	33368215	33370441	+
Qrob_T0116140.2	protein DMR6-LIKE OXYGENASE 2-like	12.22	15.25	3.93	4.65479	3.24310920011124e-06	2.00115e-05	0.84	Qrob_Chr11	mRNA	33117611	33119171	-
Qrob_T0297710.2	putative calcium-transporting ATPase 13, plasma membrane-type	2.65	15.26	3.93	2.41089	0.0159136225400298	0.0426434	1.63	Qrob_Chr02	mRNA	31318485	31321541	-
Qrob_T0687410.2	nodulin-26-like	300.52	15.16	3.92	21.3777	2.15603206212833e-101	5.08341e-99	0.18	Qrob_Chr05	mRNA	36561045	36562999	+
Qrob_T0491740.2	inositol oxygenase 1-like	846.9	15	3.91	33.6974	6.31390961482086e-249	1.61627e-245	0.12	Qrob_Chr04	mRNA	7987706	7992442	-
Qrob_T0309980.2	FCS-Like Zinc finger 17-like	31.59	15.01	3.91	7.37997	1.5832432377831e-13	2.29904e-12	0.53	Qrob_Chr02	mRNA	58921018	58921845	+
Qrob_T0486450.2	22.0 kDa class IV heat shock protein	500.8	14.76	3.88	26.3501	5.11736278953013e-153	3.27493e-150	0.15	Qrob_Chr09	mRNA	118742	119760	+
Qrob_T0395830.2	cytochrome P450 81Q32-like	72.01	14.3	3.84	11.2653	1.94717633477162e-29	7.20898e-28	0.34	Qrob_H2.3_Sc0000105	mRNA	14124	16032	+
Qrob_T0584590.2	stem-specific protein TSJT1-like	25.56	14.29	3.84	6.73781	1.60791862510232e-11	1.94022e-10	0.57	Qrob_Chr05	mRNA	31530934	31533605	+
Qrob_T0482790.2	60S ribosomal protein L22-2	18.61	14.26	3.83	5.56802	2.57649272023879e-08	2.14237e-07	0.69	Qrob_Chr02	mRNA	25370408	25372505	-
Qrob_T0217700.2	uncharacterized LOC115994035	134.76	13.7	3.78	13.8851	7.79930525750673e-44	4.81916e-42	0.27	Qrob_Chr06	mRNA	2479286	2480049	-
Qrob_T0464800.2	dehydration-responsive element-binding protein 1B-like	87.05	13.66	3.77	12.0428	2.115872516969e-33	9.36156e-32	0.31	Qrob_Chr06	mRNA	50606441	50607169	+
Qrob_T0648970.2	alpha-amylase/subtilisin inhibitor-like	8.94	13.6	3.77	3.72934	0.000191980949514836	0.000851512	1.01	Qrob_Chr08	mRNA	27984052	27984672	-
Qrob_T0044130.2		4.49	13.55	3.76	2.7734	0.00554734273677244	0.0172156	1.36	Qrob_Chr12	mRNA	22750633	22756781	-
Qrob_T0380550.2		6.69	13.47	3.75	3.40844	0.000653364998841783	0.00259881	1.1	Qrob_H2.3_Sc0000313	mRNA	388567	390990	-
Qrob_T0474890.2	chaperonin-like RBCX protein 1, chloroplastic	10.65	13.26	3.73	4.17253	3.01233686795502e-05	0.000157096	0.89	Qrob_Chr05	mRNA	56775367	56776980	-
Qrob_T0322240.2	kunitz trypsin inhibitor 5-like	779.75	13.17	3.72	12.0538	1.85263393914477e-33	8.21717e-32	0.31	Qrob_Chr09	mRNA	11995230	11995847	+
Qrob_T0391970.2		4.19	13.15	3.72	2.68542	0.00724386341970816	0.0217134	1.38	Qrob_Chr01	mRNA	4396784	4397693	-
Qrob_T0509210.2	malate synthase, glyoxysomal, transcript variant X1	77.15	13.09	3.71	11.3063	1.22174166788969e-29	4.58e-28	0.33	Qrob_Chr10	mRNA	5182073	5185747	+
Qrob_T0215170.2		94.53	12.88	3.69	12.5138	6.27526632282353e-36	3.08073e-34	0.29	Qrob_Chr12	mRNA	36161799	36164113	+
Qrob_T0291840.2	probable galactinol--sucrose galactosyltransferase 5	74.5	12.88	3.69	10.7488	6.00528358563368e-27	1.98174e-25	0.34	Qrob_Chr11	mRNA	42646042	42650367	-
Qrob_T0130920.2		14.56	12.71	3.67	5.01451	5.31676505418752e-07	3.70272e-06	0.73	Qrob_Chr07	mRNA	37410643	37411657	-
Qrob_T0745660.2	beta-glucosidase 12-like, transcript variant X2	234.22	12.65	3.66	18.8595	2.4554020698102e-79	3.60642e-77	0.19	Qrob_Chr08	mRNA	21496207	21500049	-
Qrob_T0145410.2		4.09	12.66	3.66	2.60478	0.00919333781111007	0.0267037	1.41	Qrob_Chr07	mRNA	3422602	3432097	-
Qrob_T0536480.2	nuclear poly(A) polymerase 1-like	16.27	12.56	3.65	5.25259	1.49973382017826e-07	1.12021e-06	0.69	Qrob_Chr03	mRNA	40581771	40584888	-
Qrob_T0674840.2	GDSL esterase/lipase At4g10955-like	4.18	12.52	3.65	2.64288	0.00822042590072175	0.0242672	1.38	Qrob_Chr09	mRNA	9880531	9882978	+
Qrob_T0266150.2	cytochrome P450 81Q32-like	104.73	12.39	3.63	12.4325	1.74176698692208e-35	8.34511e-34	0.29	Qrob_Chr07	mRNA	6472940	6474841	-
Qrob_T0217670.2		3.96	12.39	3.63	2.44553	0.014464049716843	0.0393952	1.48	Qrob_Chr06	mRNA	2447448	2448536	+
Qrob_T0661600.2		320.41	12.28	3.62	21.6842	2.89080919201716e-104	7.40006e-102	0.17	Qrob_Chr12	mRNA	36826260	36828329	+
Qrob_T0415530.2	cytochrome P450 76T24-like	153.76	12.33	3.62	15.7955	3.33926153040696e-56	2.93315e-54	0.23	Qrob_Chr08	mRNA	57000473	57003872	+
Qrob_T0351460.2	7-deoxyloganetin glucosyltransferase-like	36.29	12.2	3.61	7.77219	7.71411060389909e-15	1.24981e-13	0.46	Qrob_Chr02	mRNA	89159320	89161019	-
Qrob_T0347530.2	homeobox-leucine zipper protein HOX17-like	36.48	11.83	3.56	7.32755	2.34400083548312e-13	3.36017e-12	0.49	Qrob_Chr11	mRNA	8614417	8615727	+
Qrob_T0127560.2	protein NUCLEAR FUSION DEFECTIVE 4	7.8	11.6	3.54	3.5824	0.000340452110655791	0.00143475	0.99	Qrob_Chr01	mRNA	33150846	33152780	-
Qrob_T0223780.2	uncharacterized LOC115952553	84.88	11.51	3.52	11.5707	5.80049999833115e-31	2.29954e-29	0.3	Qrob_Chr07	mRNA	34417523	34419309	+
Qrob_T0124110.2	probable inositol oxygenase	5.81	11.4	3.51	2.93874	0.00329551406767025	0.0109235	1.19	Qrob_Chr09	mRNA	24187413	24189516	-
Qrob_T0752090.2	cytochrome P450 76T24-like	7.66	11.35	3.5	3.36308	0.00077077451188928	0.00302221	1.04	Qrob_Chr05	mRNA	67284654	67285367	+
Qrob_T0144480.2	pentatricopeptide repeat-containing protein At1g31920, transcript variant X3	7.3	11.26	3.49	3.4549	0.000550494506545811	0.00221919	1.01	Qrob_Chr12	mRNA	667491	671045	+
Qrob_T0682770.2	photosystem II core complex proteins psbY, chloroplastic	3.84	11.27	3.49	2.41195	0.0158675601272752	0.0425556	1.45	Qrob_Chr03	mRNA	44847868	44848900	-
Qrob_T0403290.2	cytochrome P450 CYP82D47-like	69.73	11.05	3.47	10.6444	1.85117219311945e-26	5.97678e-25	0.33	Qrob_Chr11	mRNA	2673715	2674773	+
Qrob_T0098500.2	cytochrome P450 81Q32-like	59.88	10.98	3.46	9.53956	1.43435813016341e-21	3.56976e-20	0.36	Qrob_Chr07	mRNA	8122173	8124046	+
Qrob_T0432260.2	organic cation/carnitine transporter 3-like	21.61	11.03	3.46	5.83854	5.26616946978845e-09	4.75388e-08	0.59	Qrob_Chr09	mRNA	49423879	49425441	-
Qrob_T0141990.2		12.32	10.95	3.45	4.20126	2.65437641955003e-05	0.000139524	0.82	Qrob_Chr07	mRNA	19618348	19620055	-
Qrob_T0564040.2	patatin-like protein 2	311.26	10.76	3.43	20.3327	6.61062850056327e-92	1.28756e-89	0.17	Qrob_Chr02	mRNA	7544619	7547244	-
Qrob_T0372670.2	low-temperature-induced 65 kDa protein, transcript variant X1	5.36	10.78	3.43	2.87361	0.0040580881286883	0.0131011	1.19	Qrob_Chr09	mRNA	14826098	14828867	+
Qrob_T0395840.2	cytochrome P450 81Q32-like	74.63	10.66	3.41	10.3036	6.78529274092176e-25	2.02306e-23	0.33	Qrob_H2.3_Sc0000105	mRNA	74393	76665	+
Qrob_T0314110.2	1,2-dihydroxy-3-keto-5-methylthiopentene dioxygenase 1	14.32	10.66	3.41	4.55662	5.19833129296946e-06	3.07118e-05	0.75	Qrob_Chr06	mRNA	264013	267416	+
Qrob_T0137860.2		15.8	10.57	3.4	4.95839	7.10780636814951e-07	4.86868e-06	0.69	Qrob_Chr08	mRNA	2648634	2651448	-
Qrob_T0124130.2	probable inositol oxygenase	6.72	10.4	3.38	3.13733	0.00170492537045546	0.00612236	1.08	Qrob_Chr09	mRNA	24172469	24174025	-
Qrob_T0027220.2		4.99	10.36	3.37	2.65658	0.00789378825995423	0.0234381	1.27	Qrob_Chr09	mRNA	22250655	22262164	+
Qrob_T0415420.2	2-methylene-furan-3-one reductase-like, transcript variant X1	13.63	10.26	3.36	4.62417	3.7610764181648e-06	2.28767e-05	0.73	Qrob_Chr08	mRNA	56877794	56879432	+
Qrob_T0124160.2	probable inositol oxygenase, transcript variant X1	3537.49	10.17	3.35	36.6955	8.60900934753188e-295	3.0853e-291	0.09	Qrob_Chr09	mRNA	24148021	24152196	+
Qrob_T0427470.2		8.28	10.05	3.33	3.54533	0.000392125217862161	0.00163293	0.94	Qrob_Chr02	mRNA	113324709	113333220	+
Qrob_T0233460.2	pentatricopeptide repeat-containing protein At5g66520-like	18.23	9.99	3.32	5.33863	9.36499284188469e-08	7.16836e-07	0.62	Qrob_Chr08	mRNA	1144389	1146027	-
Qrob_T0407330.2		9727.32	9.92	3.31	39.1007	0	0	0.08	Qrob_Chr07	mRNA	46365623	46366171	+
Qrob_T0649090.2	flavonol sulfotransferase-like	24.91	9.89	3.31	6.2307	4.64344113841429e-10	4.77371e-09	0.53	Qrob_Chr05	mRNA	1959087	1960188	+
Qrob_T0407230.2	thaumatin-like protein 1	9.99	9.89	3.31	3.93946	8.16662263833983e-05	0.000390964	0.84	Qrob_Chr07	mRNA	46489890	46492804	+
Qrob_T0058350.2	TMV resistance protein N-like	6.4	9.77	3.29	3.15581	0.00160052862025383	0.0057986	1.04	Qrob_Chr05	mRNA	66958213	66958809	-
Qrob_T0523180.2		4.79	9.71	3.28	2.65268	0.00798545190541033	0.023671	1.24	Qrob_H2.3_Sc0000408	mRNA	252604	256771	+
Qrob_T0121150.2	class I heat shock protein-like	389.47	9.48	3.24	21.6291	9.56627108395226e-104	2.41434e-101	0.15	Qrob_Chr02	mRNA	47532525	47533218	-
Qrob_T0539060.2		4.79	9.42	3.24	2.66475	0.0077045691579482	0.0229485	1.21	Qrob_Chr02	mRNA	13511032	13522497	+
Qrob_T0316380.2	LEAF RUST 10 DISEASE-RESISTANCE LOCUS RECEPTOR-LIKE PROTEIN KINASE-like 1.2	4.83	9.37	3.23	2.71673	0.00659303205843631	0.0200136	1.19	Qrob_Chr10	mRNA	30367558	30368349	+
Qrob_T0600640.2	nudix hydrolase 17, mitochondrial	39.24	9.29	3.22	7.71762	1.18518984499656e-14	1.88442e-13	0.42	Qrob_Chr03	mRNA	28464095	28465912	-
Qrob_T0154240.2	non-functional pseudokinase ZED1-like, transcript variant X2	23.51	9.26	3.21	5.99487	2.03647005796046e-09	1.93384e-08	0.54	Qrob_Chr04	mRNA	20779911	20782120	+
Qrob_T0625120.2	putative leucine-rich repeat receptor-like serine/threonine-protein kinase At2g19230, transcript variant X2	6.23	9.19	3.2	3.00123	0.0026889327178712	0.00914809	1.07	Qrob_Chr05	mRNA	14410396	14411945	+
Qrob_T0136030.2		4.65	9.13	3.19	2.56799	0.0102288926160293	0.0293079	1.24	Qrob_Chr09	mRNA	38856531	38861359	-
Qrob_T0415580.2	cytochrome P450 76T24-like	4.51	8.94	3.16	2.60858	0.00909195920473886	0.0264564	1.21	Qrob_Chr07	mRNA	30299771	30301525	+
Qrob_T0768720.2		16.26	8.85	3.15	4.90353	9.41285653764345e-07	6.31483e-06	0.64	Qrob_Chr09	mRNA	18497024	18498064	+
Qrob_T0642080.2	geraniol 8-hydroxylase-like	30.39	8.8	3.14	5.99614	2.02061262239418e-09	1.9198e-08	0.52	Qrob_Chr06	mRNA	52264210	52264905	+
Qrob_T0393980.2	protein HIRA, transcript variant X2	4.54	8.79	3.14	2.61329	0.00896764490391574	0.0261669	1.2	Qrob_Chr02	mRNA	98142623	98145305	-
Qrob_T0619110.2	F-box protein At2g27310-like	322.77	8.75	3.13	19.8148	2.2198018223369e-87	4.05884e-85	0.16	Qrob_Chr01	mRNA	11498721	11499743	+
Qrob_T0287280.2	CCR4-NOT transcription complex subunit 1, transcript variant X5	5.98	8.68	3.12	2.8096	0.0049602445845809	0.0156236	1.11	Qrob_Chr03	mRNA	2975287	2979590	+
Qrob_T0641650.2		122.01	8.56	3.1	11.9656	5.37817789546032e-33	2.32782e-31	0.26	Qrob_Chr05	mRNA	3983348	3989974	+
Qrob_T0104240.2	uncharacterized LOC115982891	11.56	8.55	3.1	4.07191	4.66289842710349e-05	0.0002351	0.76	Qrob_H2.3_Sc0000110	mRNA	1598195	1604700	-
Qrob_T0083070.2	zinc finger CCCH domain-containing protein 2-like	409.28	8.53	3.09	21.6053	1.60049942296677e-103	3.98324e-101	0.14	Qrob_Chr08	mRNA	44191919	44193436	-
Qrob_T0076950.2		18.42	8.5	3.09	5.07141	3.94877459998205e-07	2.80008e-06	0.61	Qrob_Chr01	mRNA	935724	938950	+
Qrob_T0333610.2		193.4	8.43	3.08	16.3661	3.33913219582211e-60	3.30574e-58	0.19	Qrob_H2.3_Sc0000132	mRNA	505694	506796	-
Qrob_T0161460.2	eukaryotic translation initiation factor-like, transcript variant X1	18.27	8.37	3.07	5.04943	4.43129998781845e-07	3.12002e-06	0.61	Qrob_Chr11	mRNA	32014295	32019702	-
Qrob_T0596260.2		22.45	8.33	3.06	5.35115	8.7396384175227e-08	6.71942e-07	0.57	Qrob_Chr08	mRNA	43048387	43050825	-
Qrob_T0430240.2	peroxidase 3-like	9.92	8.21	3.04	3.75417	0.00017391910261747	0.000779272	0.81	Qrob_Chr06	mRNA	1585540	1587510	+
Qrob_T0496000.2	dehydrin Xero 2-like	1888.54	8.17	3.03	33.6044	1.44599815470786e-247	3.23886e-244	0.09	Qrob_H2.3_Sc0000500	mRNA	481575	481913	-
Qrob_T0001160.2	putative F-box protein At1g65770, transcript variant X2	5.59	8.04	3.01	2.7838	0.00537268391690172	0.0167402	1.08	Qrob_Chr01	mRNA	24603701	24604901	-
Qrob_T0257240.2	uncharacterized LOC115975922	4.1	8.07	3.01	2.36344	0.0181062186329453	0.0476145	1.27	Qrob_Chr01	mRNA	7360298	7366245	+
Qrob_T0352050.2	tubulin beta chain-like	695.59	7.95	2.99	25.964	1.26272310561282e-148	7.54225e-146	0.12	Qrob_Chr10	mRNA	28669090	28671343	-
Qrob_T0154010.2	pectinesterase 2-like	338.03	7.95	2.99	19.5798	2.30012423089488e-85	3.92533e-83	0.15	Qrob_Chr04	mRNA	20142682	20146771	+
Qrob_T0252180.2		29.95	7.92	2.99	6.48248	9.02247321851959e-11	1.0017e-09	0.46	Qrob_Chr01	mRNA	18094559	18095564	+
Qrob_T0237160.2	peroxidase 5-like	22.87	7.91	2.98	5.47781	4.30623996691467e-08	3.46958e-07	0.54	Qrob_Chr01	mRNA	52095832	52096985	-
Qrob_T0329190.2		10.67	7.9	2.98	3.73297	0.000189236059676843	0.000841121	0.8	Qrob_Chr07	mRNA	9351254	9356341	+
Qrob_T0611390.2		3.98	7.91	2.98	2.38029	0.017299111918443	0.0458216	1.25	Qrob_H2.3_Sc0000586	mRNA	96943	97806	-
Qrob_T0137260.2	allene oxide synthase 3-like	16.14	7.85	2.97	4.62813	3.68986555168293e-06	2.25277e-05	0.64	Qrob_Chr03	mRNA	46392386	46393867	+
Qrob_T0010710.2	allene oxide synthase 3-like	142.67	7.76	2.96	12.9151	3.70171872952813e-38	1.95091e-36	0.23	Qrob_Chr11	mRNA	33701127	33703133	+
Qrob_T0107060.2	calvin cycle protein CP12-1, chloroplastic	12.1	7.8	2.96	4.05609	4.99006529573809e-05	0.000250047	0.73	Qrob_Chr12	mRNA	16269849	16270457	+
Qrob_T0215420.2	protein SRC2 homolog	9.15	7.79	2.96	3.55	0.000385232815069845	0.00160684	0.83	Qrob_Chr12	mRNA	29275714	29276532	-
Qrob_T0036440.2	7-deoxyloganetin glucosyltransferase-like	39.35	7.7	2.95	7.28194	3.29043764440241e-13	4.64628e-12	0.4	Qrob_Chr06	mRNA	13747796	13749369	-
Qrob_T0134640.2		10.57	7.73	2.95	3.88491	0.000102368892657479	0.000480699	0.76	Qrob_H2.3_Sc0000182	mRNA	728047	738212	+
Qrob_T0309990.2	FCS-Like Zinc finger 17-like	10.6	7.74	2.95	3.67279	0.000239914260204941	0.00104472	0.8	Qrob_Chr02	mRNA	58926332	58927160	+
Qrob_T0025790.2		5.28	7.73	2.95	2.60635	0.00915127612950109	0.0265988	1.13	Qrob_H2.3_Sc0000044	mRNA	230964	231188	+
Qrob_T0004330.2	probable inositol transporter 2	161.6	7.6	2.93	13.9723	2.30003613350582e-44	1.43604e-42	0.21	Qrob_Chr08	mRNA	48825078	48827203	-
Qrob_T0745850.2		13	7.51	2.91	4.09364	4.24659384409967e-05	0.000216178	0.71	Qrob_Chr03	mRNA	40167291	40167596	-
Qrob_T0758580.2		4.99	7.54	2.91	2.52223	0.0116611886782442	0.032793	1.16	Qrob_Chr02	mRNA	67004801	67010995	+
Qrob_T0483590.2	calcineurin B-like protein 10, transcript variant X1	85.73	7.48	2.9	10.434	1.73382542857726e-25	5.31084e-24	0.28	Qrob_Chr05	mRNA	13800907	13805524	-
Qrob_T0190440.2		7.69	7.47	2.9	3.20355	0.00135742723372836	0.00500901	0.91	Qrob_Chr10	mRNA	15900338	15903782	+
Qrob_T0388280.2		14.15	7.41	2.89	4.05035	5.11418964580846e-05	0.000255481	0.71	Qrob_Chr07	mRNA	47178358	47186291	-
Qrob_T0088650.2	heat stress transcription factor A-3, transcript variant X1	73.57	7.3	2.87	9.75766	1.71063717230734e-22	4.4489e-21	0.29	Qrob_Chr07	mRNA	44250939	44253966	+
Qrob_T0372650.2		8.71	7.2	2.85	3.2714	0.00107016807557383	0.00405677	0.87	Qrob_Chr09	mRNA	14859542	14862178	-
Qrob_T0390960.2		32.91	7.09	2.83	6.44923	1.12419285850728e-10	1.23661e-09	0.44	Qrob_Chr04	mRNA	24830150	24838066	-
Qrob_T0512970.2		7.17	7.12	2.83	2.91114	0.00360117920201807	0.0118164	0.97	Qrob_Chr05	mRNA	3397999	3398549	+
Qrob_T0666340.2		67.23	7.08	2.82	8.65646	4.86643316329241e-18	9.83107e-17	0.33	Qrob_Chr12	mRNA	15767371	15769438	+
Qrob_T0587190.2	probable F-box protein At4g22030	6.01	7.05	2.82	2.81046	0.00494711941231447	0.0155877	1	Qrob_H2.3_Sc0000626	mRNA	138024	138686	+
Qrob_T0082290.2	transcription factor MYB108	126.25	7.02	2.81	12.2223	2.3634039796233e-34	1.09149e-32	0.23	Qrob_Chr12	mRNA	16016799	16018034	+
Qrob_T0310740.2	putative disease resistance RPP13-like protein 1	59.29	6.99	2.81	8.31767	8.97121902482594e-17	1.67628e-15	0.34	Qrob_Chr05	mRNA	69889722	69891470	+
Qrob_T0416920.2	ribonuclease 3-like	5.91	7.01	2.81	2.64247	0.00823037044472686	0.0242845	1.06	Qrob_Chr06	mRNA	29830379	29832027	+
Qrob_T0387290.2		28.83	6.98	2.8	6.00643	1.89649274457561e-09	1.81147e-08	0.47	Qrob_H2.3_Sc0000688	mRNA	215732	217918	-
Qrob_T0123020.2	protein NRT1/ PTR FAMILY 7.3-like	388.57	6.89	2.78	19.3479	2.12325479978017e-83	3.45878e-81	0.14	Qrob_Chr02	mRNA	79234610	79239591	-
Qrob_T0751690.2	mediator of RNA polymerase II transcription subunit 33A-like	7.08	6.85	2.78	3.07182	0.00212760398805961	0.00742011	0.9	Qrob_Chr06	mRNA	4671832	4683559	-
Qrob_T0116150.2	protein DMR6-LIKE OXYGENASE 2-like	76.75	6.81	2.77	9.70739	2.80438090495984e-22	7.18908e-21	0.29	Qrob_Chr11	mRNA	33147919	33150871	-
Qrob_T0676060.2		22.39	6.8	2.77	5.2451	1.56198765818135e-07	1.16283e-06	0.53	Qrob_H2.3_Sc0000573	mRNA	132683	133797	+
Qrob_T0531830.2		16.52	6.81	2.77	4.50955	6.49647852574712e-06	3.78201e-05	0.61	Qrob_Chr11	mRNA	25599242	25603953	-
Qrob_T0562490.2		13.11	6.82	2.77	4.13089	3.61360906142226e-05	0.00018623	0.67	Qrob_Chr05	mRNA	25601237	25601642	+
Qrob_T0059780.2	probable isoaspartyl peptidase/L-asparaginase 2	1875.7	6.78	2.76	27.975	3.27373508265043e-172	2.79343e-169	0.1	Qrob_Chr02	mRNA	5551240	5554159	-
Qrob_T0540340.2	MLP-like protein 43	98.29	6.75	2.76	10.3123	6.19808585381119e-25	1.85106e-23	0.27	Qrob_Chr05	mRNA	30058286	30058620	+
Qrob_T0090610.2	beta-fructofuranosidase, insoluble isoenzyme 1-like	96.84	6.71	2.75	10.586	3.45895461229809e-26	1.09701e-24	0.26	Qrob_Chr07	mRNA	41230909	41236479	+
Qrob_T0418630.2	glutathione transferase GST 23-like	52.8	6.74	2.75	7.79955	6.21302320293626e-15	1.01858e-13	0.35	Qrob_Chr02	mRNA	39900939	39901953	-
Qrob_T0070350.2	salutaridine reductase-like	4.82	6.75	2.75	2.43139	0.0150409990285027	0.0407068	1.13	Qrob_Chr05	mRNA	18522862	18524430	-
Qrob_T0517630.2	uncharacterized LOC115976116, transcript variant X1	181.98	6.67	2.74	13.7251	7.18602004095862e-43	4.33557e-41	0.2	Qrob_Chr02	mRNA	75163247	75167162	-
Qrob_T0001420.2	F-box protein At4g18380-like	223.43	6.64	2.73	16.0675	4.31244367749799e-58	4.02472e-56	0.17	Qrob_Chr01	mRNA	24846539	24848116	-
Qrob_T0296280.2		18407.9	6.61	2.72	42.3892	0	0	0.06	Qrob_Chr06	mRNA	37653273	37654900	-
Qrob_T0555580.2	pentatricopeptide repeat-containing protein At5g61370, mitochondrial, transcript variant X3	5.79	6.57	2.72	2.64556	0.00815555532513255	0.0241075	1.03	Qrob_Chr10	mRNA	15245729	15247219	+
Qrob_T0548170.2		6.72	6.55	2.71	2.82503	0.00472764556775606	0.0149911	0.96	Qrob_Chr02	mRNA	113898836	113900078	-
Qrob_T0401120.2		39.76	6.52	2.7	6.75591	1.4193714911438e-11	1.72432e-10	0.4	Qrob_Chr05	mRNA	61205165	61208850	+
Qrob_T0562510.2		10.02	6.48	2.7	3.49483	0.000474361795806663	0.00194461	0.77	Qrob_Chr05	mRNA	25613831	25614055	+
Qrob_T0301470.2	protein NRT1/ PTR FAMILY 2.11-like, transcript variant X1	726.19	6.43	2.68	23.2364	1.95403744388092e-119	6.48415e-117	0.12	Qrob_Chr10	mRNA	13694421	13697207	-
Qrob_T0370430.2		49.89	6.39	2.68	7.23964	4.49866492457528e-13	6.28795e-12	0.37	Qrob_Chr05	mRNA	12893565	12894141	-
Qrob_T0218950.2		28.35	6.43	2.68	5.45437	4.9147640974265e-08	3.91412e-07	0.49	Qrob_Chr07	mRNA	16170767	16174314	-
Qrob_T0706240.2	G-type lectin S-receptor-like serine/threonine-protein kinase At4g27290, transcript variant X1	5.74	6.4	2.68	2.61563	0.00890622530611399	0.0260259	1.02	Qrob_H2.3_Sc0000604	mRNA	185083	186893	+
Qrob_T0180070.2	protein LURP-one-related 11-like	86.65	6.3	2.66	9.38173	6.48974643618149e-21	1.56303e-19	0.28	Qrob_Chr11	mRNA	45668463	45669331	-
Qrob_T0454850.2	LOB domain-containing protein 1-like	80.07	6.28	2.65	8.95739	3.32448920793835e-19	7.25597e-18	0.3	Qrob_Chr08	mRNA	61600688	61602960	-
Qrob_T0090740.2		18.64	6.28	2.65	4.77488	1.79810275366843e-06	1.15361e-05	0.56	Qrob_Chr07	mRNA	41367941	41372854	-
Qrob_T0434020.2	cucumisin-like	5.5	6.27	2.65	2.50348	0.012297735428138	0.0343459	1.06	Qrob_H2.3_Sc0000024	mRNA	445513	447941	-
Qrob_T0256630.2	glutathione S-transferase U8-like	17.37	6.24	2.64	4.50883	6.51845881837042e-06	3.79235e-05	0.59	Qrob_Chr07	mRNA	26886502	26887993	-
Qrob_T0507190.2	epoxide hydrolase A-like	6.49	6.25	2.64	2.66909	0.00760572133638282	0.0226918	0.99	Qrob_H2.3_Sc0000562	mRNA	364725	366362	+
Qrob_T0485280.2	cucumber peeling cupredoxin-like	263.44	6.19	2.63	16.1492	1.15106362947879e-58	1.10892e-56	0.16	Qrob_Chr02	mRNA	95585634	95586778	-
Qrob_T0453950.2		24.68	6.19	2.63	5.17018	2.33874195715946e-07	1.70913e-06	0.51	Qrob_Chr10	mRNA	7677230	7682359	-
Qrob_T0682150.2	germin-like protein subfamily 1 member 7	22.76	6.2	2.63	5.14595	2.66171286105608e-07	1.92864e-06	0.51	Qrob_Chr09	mRNA	4026353	4027287	-
Qrob_T0266140.2	cytochrome P450 81Q32-like	29.77	6.16	2.62	5.55225	2.82010744781822e-08	2.32659e-07	0.47	Qrob_Chr07	mRNA	6541311	6543141	-
Qrob_T0567430.2	eukaryotic peptide chain release factor subunit 1-3-like	729.05	6.04	2.6	20.4632	4.58011868442633e-93	9.22148e-91	0.13	Qrob_H2.3_Sc0000164	mRNA	1189113	1191058	-
Qrob_T0542830.2	GDSL esterase/lipase 1-like	76.2	6.05	2.6	7.9443	1.95283051004734e-15	3.31057e-14	0.33	Qrob_Chr09	mRNA	14093793	14095772	-
Qrob_T0341210.2		19.02	6.05	2.6	4.48579	7.26458572179245e-06	4.1897e-05	0.58	Qrob_H2.3_Sc0000221	mRNA	909416	913868	-
Qrob_T0098800.2	cytochrome P450 CYP736A12-like	128.59	6	2.59	11.2285	2.95403686816322e-29	1.08248e-27	0.23	Qrob_Chr09	mRNA	48768647	48770703	-
Qrob_T0556030.2	non-lysosomal glucosylceramidase-like, transcript variant X4	81.39	6.02	2.59	8.95473	3.40563440760813e-19	7.42403e-18	0.29	Qrob_H2.3_Sc0000473	mRNA	104036	106692	+
Qrob_T0753220.2	probable glutathione S-transferase	618	5.98	2.58	23.1135	3.39111469057981e-118	1.06606e-115	0.11	Qrob_Chr01	mRNA	34510763	34511908	+
Qrob_T0304980.2		17.17	5.96	2.58	3.93646	8.26909237436055e-05	0.000395449	0.65	Qrob_Chr03	mRNA	1450159	1456174	-
Qrob_T0655330.2		81.99	5.93	2.57	9.52747	1.61169302780544e-21	3.99446e-20	0.27	Qrob_H2.3_Sc0000064	mRNA	61883	65349	+
Qrob_T0608680.2	epidermis-specific secreted glycoprotein EP1-like	2504.16	5.88	2.56	28.5062	9.80603538648712e-179	9.76191e-176	0.09	Qrob_Chr08	mRNA	29309157	29315512	-
Qrob_T0481060.2	LEAF RUST 10 DISEASE-RESISTANCE LOCUS RECEPTOR-LIKE PROTEIN KINASE-like 1.1, transcript variant X1	20.89	5.91	2.56	4.75204	2.01379211948099e-06	1.28234e-05	0.54	Qrob_Chr01	mRNA	53095145	53096738	-
Qrob_T0542930.2		9.13	5.9	2.56	2.95637	0.00311287357578337	0.0103873	0.87	Qrob_Chr10	mRNA	45641045	45644042	-
Qrob_T0116130.2	protein DMR6-LIKE OXYGENASE 2-like	364.67	5.87	2.55	18.7134	3.84809489835766e-78	5.47254e-76	0.14	Qrob_Chr11	mRNA	33089381	33091573	-
Qrob_T0727820.2		16.41	5.84	2.55	3.57544	0.000349633815634375	0.00146999	0.71	Qrob_Chr03	mRNA	19535745	19540476	-
Qrob_T0771800.2	glycine-rich domain-containing protein 1-like	7.27	5.84	2.55	2.84626	0.00442353888892814	0.0141369	0.89	Qrob_Chr12	mRNA	37807130	37811289	-
Qrob_T0657550.2	bidirectional sugar transporter SWEET12-like	12.46	5.78	2.53	3.65556	0.000256626051939446	0.00111074	0.69	Qrob_Chr02	mRNA	56579722	56582302	-
Qrob_T0236270.2		8.42	5.79	2.53	3.00405	0.00266408061120162	0.00907215	0.84	Qrob_Chr08	mRNA	68290574	68294937	+
Qrob_T0415190.2	TMV resistance protein N-like, transcript variant X10	7.22	5.77	2.53	2.68383	0.00727839259259004	0.0218133	0.94	Qrob_Chr08	mRNA	56502039	56504629	+
Qrob_T0097760.2	hydroquinone glucosyltransferase-like	83.61	5.72	2.52	9.24397	2.37507353852584e-20	5.52714e-19	0.27	Qrob_Chr09	mRNA	33649177	33650595	-
Qrob_T0275420.2	carboxylesterase 1-like	71.83	5.74	2.52	7.72798	1.09265092683997e-14	1.73883e-13	0.33	Qrob_Chr06	mRNA	5607222	5608208	-
Qrob_T0550950.2	probable WRKY transcription factor 29, transcript variant X1	132.99	5.68	2.51	11.9828	4.37557119516751e-33	1.90305e-31	0.21	Qrob_H2.3_Sc0000030	mRNA	1331674	1332922	-
Qrob_T0312030.2	probable F-box protein At4g22030	14.01	5.7	2.51	3.72826	0.00019280852051972	0.000854759	0.67	Qrob_Chr05	mRNA	57426695	57427936	+
Qrob_T0578330.2	pectinesterase 2-like	12.36	5.7	2.51	3.59503	0.000324353707859683	0.0013724	0.7	Qrob_Chr04	mRNA	20271516	20274022	+
Qrob_T0115700.2	probable LRR receptor-like serine/threonine-protein kinase At1g56140, transcript variant X4	7.2	5.7	2.51	2.80466	0.00503700819663428	0.015832	0.9	Qrob_Chr12	mRNA	25904706	25913257	-
Qrob_T0451600.2	U-box domain-containing protein 33-like, transcript variant X2	31.19	5.65	2.5	5.19474	2.0500656800961e-07	1.50801e-06	0.48	Qrob_Chr10	mRNA	11090611	11092783	-
Qrob_T0447650.2		4.95	5.63	2.49	2.35975	0.0182870424362957	0.0480196	1.06	Qrob_Chr08	mRNA	37450157	37455155	+
Qrob_T0642090.2	geraniol 8-hydroxylase-like	28.83	5.56	2.48	5.68096	1.33943437070826e-08	1.15613e-07	0.44	Qrob_Chr06	mRNA	52257741	52258956	+
Qrob_T0565190.2	protein STABILIZED1	113.42	5.56	2.47	10.9245	8.8007141574072e-28	3.0153e-26	0.23	Qrob_Chr02	mRNA	39408010	39416841	-
Qrob_T0104360.2	uncharacterized protein PHLOEM PROTEIN 2-LIKE A4-like	62.96	5.56	2.47	8.07566	6.71129376409218e-16	1.17556e-14	0.31	Qrob_Chr11	mRNA	14865278	14866583	+
Qrob_T0281790.2		23.14	5.54	2.47	4.92388	8.48456035749931e-07	5.74367e-06	0.5	Qrob_Chr05	mRNA	52833658	52834968	-
Qrob_T0005800.2	carbonic anhydrase 2-like	7286.09	5.5	2.46	38.0806	0	0	0.06	Qrob_Chr06	mRNA	21162094	21165894	-
Qrob_T0556170.2		7.89	5.51	2.46	2.90268	0.0036998870343952	0.0120938	0.85	Qrob_H2.3_Sc0000473	mRNA	281701	283517	-
Qrob_T0280290.2	cationic peroxidase 1-like	97.6	5.45	2.45	10.061	8.21272352045848e-24	2.28515e-22	0.24	Qrob_Chr01	mRNA	33079310	33082123	-
Qrob_T0418790.2	purine permease 3-like	38.69	5.48	2.45	6.00277	1.93979284317579e-09	1.84987e-08	0.41	Qrob_Chr02	mRNA	39679899	39683292	+
Qrob_T0204370.2		7.75	5.45	2.45	2.93977	0.00328458687018895	0.0109014	0.83	Qrob_Chr02	mRNA	21836801	21840311	+
Qrob_T0422260.2	peroxidase 5-like, transcript variant X1	47.64	5.43	2.44	7.11081	1.1536752621125e-12	1.55785e-11	0.34	Qrob_Chr09	mRNA	6780462	6782617	+
Qrob_T0594940.2		10.81	5.43	2.44	3.32628	0.000880137064374211	0.00340483	0.73	Qrob_Chr04	mRNA	15719721	15725092	-
Qrob_T0011460.2	cytochrome c biogenesis protein CCS1, chloroplastic-like, transcript variant X1	31.21	5.39	2.43	5.47535	4.36653724471491e-08	3.51343e-07	0.44	Qrob_Chr11	mRNA	35046004	35050031	-
Qrob_T0204920.2	cytokinin riboside 5'-monophosphate phosphoribohydrolase LOG5-like, transcript variant X1	20.43	5.37	2.42	4.65287	3.27339543830595e-06	2.01775e-05	0.52	Qrob_Chr02	mRNA	22485426	22486850	+
Qrob_T0248400.2	scarecrow-like protein 30	324.67	5.33	2.41	16.8916	5.1908817838248e-64	5.67167e-62	0.14	Qrob_Chr01	mRNA	40048340	40050865	-
Qrob_T0064660.2	uncharacterized LOC115991939	36.08	5.26	2.4	6.10834	1.00672052358142e-09	9.89004e-09	0.39	Qrob_Chr02	mRNA	78209801	78210490	+
Qrob_T0157160.2		38.68	5.27	2.4	5.94148	2.82460575676187e-09	2.6293e-08	0.4	Qrob_Chr09	mRNA	3473038	3474501	+
Qrob_T0266210.2		10.51	5.28	2.4	3.36816	0.000756712398371895	0.00297122	0.71	Qrob_Chr07	mRNA	6426288	6428471	-
Qrob_T0261140.2	putative oxidoreductase TDA3, transcript variant X2	1496.48	5.24	2.39	25.5238	1.07246641906283e-143	6.00548e-141	0.09	Qrob_Chr06	mRNA	45167809	45169432	+
Qrob_T0010770.2	allene oxide synthase 3-like	1158.95	5.24	2.39	23.8307	1.60467820506481e-125	6.25092e-123	0.1	Qrob_Chr11	mRNA	33834919	33836400	+
Qrob_T0010590.2		116.98	5.23	2.39	10.4903	9.56913065069586e-26	2.98727e-24	0.23	Qrob_Chr11	mRNA	33455383	33455830	+
Qrob_T0278970.2	homocysteine S-methyltransferase 3	2552.24	5.22	2.38	32.4437	6.63985890884002e-231	1.08163e-227	0.07	Qrob_Chr03	mRNA	15226592	15232794	-
Qrob_T0481930.2	tropinone reductase homolog At1g07440-like, transcript variant X1	43.48	5.16	2.37	6.05814	1.3770098079351e-09	1.33665e-08	0.39	Qrob_Chr01	mRNA	36630727	36633586	+
Qrob_T0087220.2	putative disease resistance protein RGA3	6.61	5.18	2.37	2.65707	0.00788235693228565	0.0234119	0.89	Qrob_Chr04	mRNA	8974884	8978297	-
Qrob_T0341540.2	uncharacterized LOC115960928	6.39	5.16	2.37	2.34814	0.0188675300114237	0.049248	1.01	Qrob_Chr09	mRNA	46319343	46321563	-
Qrob_T0253640.2	probable leucine-rich repeat receptor-like serine/threonine-protein kinase At3g14840	252.68	5.13	2.36	13.3782	8.10472907392962e-41	4.62512e-39	0.18	Qrob_Chr05	mRNA	36828976	36841365	+
Qrob_T0342340.2	peroxidase 10-like	134.58	5.13	2.36	11.0985	1.27526637774683e-28	4.52505e-27	0.21	Qrob_Chr08	mRNA	54674702	54677538	-
Qrob_T0318160.2	cytochrome P450 CYP82D47-like	36.53	5.13	2.36	6.15014	7.74156059205488e-10	7.7153e-09	0.38	Qrob_Chr02	mRNA	8311630	8313497	+
Qrob_T0084780.2	cyclic nucleotide-gated ion channel 1-like, transcript variant X4	26.53	5.13	2.36	4.8243	1.40493198536019e-06	9.16787e-06	0.49	Qrob_Chr11	mRNA	7627881	7628354	+
Qrob_T0303850.2	18.1 kDa class I heat shock protein-like	10562.7	5.08	2.35	33.8798	1.32394420132678e-251	3.95396e-248	0.07	Qrob_Chr08	mRNA	66165894	66166844	+
Qrob_T0365770.2		1044.88	5.1	2.35	23.7512	1.0668156930999e-124	4.06729e-122	0.1	Qrob_Chr04	mRNA	35639396	35640049	-
Qrob_T0536310.2	nuclear poly(A) polymerase 1-like	22.38	5.09	2.35	4.77371	1.80858825283094e-06	1.15909e-05	0.49	Qrob_Chr03	mRNA	40926856	40930777	-
Qrob_T0104510.2	AAA-ATPase At2g18193-like	12.95	5.1	2.35	3.53602	0.000406206716152866	0.00168647	0.66	Qrob_Chr11	mRNA	15122836	15124664	+
Qrob_T0477090.2	phenylcoumaran benzylic ether reductase Betv6-like	11.88	5.06	2.34	3.35507	0.000793447649152277	0.00309891	0.7	Qrob_Chr06	mRNA	51523661	51525005	+
Qrob_T0530500.2	replication factor C subunit 1-like, transcript variant X11	10.03	5.07	2.34	3.19245	0.00141071223888	0.00518641	0.73	Qrob_Chr01	mRNA	26984813	26990774	-
Qrob_T0372640.2	receptor-like protein EIX2	24.76	5.01	2.33	4.91111	9.05616313002061e-07	6.09836e-06	0.47	Qrob_Chr09	mRNA	14873403	14876298	-
Qrob_T0558150.2	probable protein phosphatase 2C 72	17.41	5.02	2.33	4.20887	2.56652614264901e-05	0.000135263	0.55	Qrob_Chr02	mRNA	293406	295568	-
Qrob_T0119660.2		12.7	4.99	2.32	3.3073	0.00094198911636631	0.00361445	0.7	Qrob_Chr07	mRNA	9994600	9997742	+
Qrob_T0176510.2	uncharacterized LOC115957285	231.94	4.91	2.3	13.3276	1.59961272095435e-40	9.0421e-39	0.17	Qrob_Chr08	mRNA	25675005	25675902	+
Qrob_T0221230.2		23.84	4.91	2.3	4.57932	4.66491534730856e-06	2.78287e-05	0.5	Qrob_Chr05	mRNA	26068403	26072432	+
Qrob_T0247910.2	MACPF domain-containing protein At1g14780-like	273.04	4.9	2.29	14.568	4.48548949068014e-48	3.07952e-46	0.16	Qrob_Chr03	mRNA	30937345	30940998	-
Qrob_T0617230.2	chloroplast envelope quinone oxidoreductase homolog	9.09	4.89	2.29	2.90227	0.00370466177756958	0.0121025	0.79	Qrob_Chr09	mRNA	45722710	45723567	-
Qrob_T0081900.2		7.78	4.9	2.29	2.60436	0.00920473288464061	0.0267282	0.88	Qrob_Chr08	mRNA	69438741	69440158	-
Qrob_T0437660.2	LOB domain-containing protein 1-like	798.16	4.86	2.28	22.8332	2.14483790601258e-115	6.40556e-113	0.1	Qrob_Chr08	mRNA	51009737	51010839	-
Qrob_T0495440.2	chaperone protein dnaJ 11, chloroplastic	313.01	4.84	2.28	15.8313	1.89410602950004e-56	1.69702e-54	0.14	Qrob_Chr06	mRNA	35779779	35780393	+
Qrob_T0682350.2	polyphenol oxidase, chloroplastic-like, transcript variant X2	125.25	4.86	2.28	10.3921	2.69365221274226e-25	8.1671e-24	0.22	Qrob_Chr01	mRNA	29873411	29875588	-
Qrob_T0316520.2	NAC domain-containing protein 73-like, transcript variant X3	30.1	4.84	2.28	5.35253	8.67330130453414e-08	6.67598e-07	0.43	Qrob_Chr10	mRNA	30612683	30616670	+
Qrob_T0170420.2	TMV resistance protein N-like, transcript variant X1	13.18	4.86	2.28	3.23243	0.00122743020539471	0.00458406	0.71	Qrob_Chr03	mRNA	49585820	49591648	+
Qrob_T0379630.2	membrane protein PM19L	1119.92	4.82	2.27	20.4345	8.25529776534435e-93	1.64363e-90	0.11	Qrob_Chr06	mRNA	25403255	25404139	+
Qrob_T0137170.2	two-component response regulator-like APRR2, transcript variant X2	104.62	4.81	2.27	9.83321	8.09928699165638e-23	2.13742e-21	0.23	Qrob_Chr03	mRNA	46218042	46223802	+
Qrob_T0497690.2	uncharacterized LOC115955198	92.48	4.81	2.27	9.15198	5.59009612661084e-20	1.27118e-18	0.25	Qrob_Chr08	mRNA	55878411	55879415	+
Qrob_T0718400.2	senescence-associated carboxylesterase 101-like	8.97	4.82	2.27	2.84501	0.00444105670156189	0.0141802	0.8	Qrob_Chr02	mRNA	90541063	90541661	+
Qrob_T0698930.2	protein LOL1, transcript variant X2	186.66	4.79	2.26	12.0242	2.65160997266213e-33	1.1703e-31	0.19	Qrob_Chr03	mRNA	46871470	46873564	+
Qrob_T0571740.2	NDR1/HIN1-like protein 10	110.11	4.78	2.26	9.54305	1.386921385649e-21	3.4565e-20	0.24	Qrob_Chr07	mRNA	25709513	25710452	+
Qrob_T0278980.2	pentatricopeptide repeat-containing protein At3g22690	33.24	4.78	2.26	5.64211	1.67979889960531e-08	1.43198e-07	0.4	Qrob_Chr03	mRNA	15221308	15223947	-
Qrob_T0062310.2	G-type lectin S-receptor-like serine/threonine-protein kinase RKS1, transcript variant X1	9.44	4.77	2.26	2.89276	0.00381870179588046	0.0124253	0.78	Qrob_Chr05	mRNA	58956775	58958537	+
Qrob_T0337740.2	patatin-like protein 2	116.33	4.76	2.25	9.43208	4.02039850390423e-21	9.74851e-20	0.24	Qrob_Chr02	mRNA	7385913	7388563	-
Qrob_T0393670.2	cytochrome P450 94C1	25.84	4.76	2.25	4.61804	3.87378186296666e-06	2.34834e-05	0.49	Qrob_Chr02	mRNA	97631477	97633166	-
Qrob_T0611600.2		6.95	4.74	2.25	2.52073	0.0117112390403427	0.0329182	0.89	Qrob_Chr11	mRNA	14530817	14531545	-
Qrob_T0523980.2	glucan endo-1,3-beta-glucosidase 11-like	1530.89	4.71	2.24	25.0022	5.78085759824211e-138	2.87742e-135	0.09	Qrob_Chr01	mRNA	14345916	14347161	+
Qrob_T0466850.2	uncharacterized LOC115991871	669.52	4.74	2.24	19.7416	9.46395751913711e-87	1.67906e-84	0.11	Qrob_Chr12	mRNA	14423546	14424377	-
Qrob_T0070990.2	BTB/POZ domain-containing protein At2g24240	327.08	4.72	2.24	16.1355	1.43552668088161e-58	1.36826e-56	0.14	Qrob_Chr02	mRNA	104525644	104527616	-
Qrob_T0748670.2	auxin-responsive protein IAA29-like	43.55	4.72	2.24	5.56818	2.57408665882438e-08	2.14137e-07	0.4	Qrob_H2.3_Sc0001207	mRNA	12527	14755	+
Qrob_T0452490.2	G-type lectin S-receptor-like serine/threonine-protein kinase At1g11330	33.63	4.72	2.24	5.51649	3.45837931862939e-08	2.81813e-07	0.41	Qrob_Chr03	mRNA	54078844	54080551	+
Qrob_T0699410.2	G-box-binding factor 3-like, transcript variant X2	19.01	4.71	2.24	4.07992	4.5051876089743e-05	0.000227982	0.55	Qrob_Chr03	mRNA	56704542	56707332	+
Qrob_T0227470.2		10.41	4.72	2.24	3.14746	0.00164695744007177	0.00594757	0.71	Qrob_Chr08	mRNA	23379621	23381295	-
Qrob_T0577300.2	tetraspanin-8-like	10227.6	4.7	2.23	33.4049	1.16574624847068e-244	2.321e-241	0.07	Qrob_Chr02	mRNA	62681539	62684830	+
Qrob_T0416850.2	cyclic dof factor 3-like, transcript variant X1	293.27	4.69	2.23	14.7926	1.63543518290792e-49	1.18167e-47	0.15	Qrob_Chr06	mRNA	29728375	29731508	-
Qrob_T0200200.2		192.72	4.69	2.23	12.0915	1.17091994178343e-33	5.21933e-32	0.18	Qrob_Chr06	mRNA	44086451	44088213	-
Qrob_T0646690.2	ankyrin repeat-containing protein BDA1-like	7.86	4.7	2.23	2.76696	0.00565809643737821	0.0175108	0.81	Qrob_H2.3_Sc0000873	mRNA	42958	46847	+
Qrob_T0307510.2		108.52	4.66	2.22	9.62886	6.03979938070181e-22	1.53079e-20	0.23	Qrob_Chr01	mRNA	49664685	49665613	+
Qrob_T0071330.2	temperature-induced lipocalin-1	7018.31	4.63	2.21	29.4508	1.22975263173404e-190	1.46906e-187	0.08	Qrob_Chr02	mRNA	103959573	103961329	+
Qrob_T0170250.2	probable nucleoredoxin 1	1286.88	4.63	2.21	21.1959	1.04295333240209e-99	2.4271e-97	0.1	Qrob_Chr03	mRNA	49320397	49323634	-
Qrob_T0397930.2	probable acyl-activating enzyme 6	342	4.62	2.21	14.8485	7.11577565176878e-50	5.24723e-48	0.15	Qrob_Chr02	mRNA	69437734	69439453	+
Qrob_T0646680.2	dr1-associated corepressor-like	16.86	4.62	2.21	3.88121	0.00010393905106714	0.000487434	0.57	Qrob_H2.3_Sc0000873	mRNA	33749	40352	+
Qrob_T0540370.2	MLP-like protein 43	545.79	4.61	2.2	15.4445	8.21170408350713e-54	6.7809e-52	0.14	Qrob_Chr05	mRNA	30099582	30101686	+
Qrob_T0444090.2	carboxylesterase 1-like	155.84	4.59	2.2	11.2961	1.37225499665289e-29	5.11215e-28	0.19	Qrob_Chr12	mRNA	37725438	37726542	+
Qrob_T0339700.2	F-box protein At3g56470-like, transcript variant X2	142.51	4.6	2.2	9.23196	2.65713967623398e-20	6.15955e-19	0.24	Qrob_Chr02	mRNA	111970135	111971226	+
Qrob_T0058370.2	uncharacterized LOC115992109	44.9	4.58	2.2	6.40131	1.54050169233867e-10	1.66894e-09	0.34	Qrob_Chr05	mRNA	66995969	66999582	+
Qrob_T0531920.2	uncharacterized LOC115966727	36.38	4.58	2.2	5.60623	2.06783866460366e-08	1.74616e-07	0.39	Qrob_Chr11	mRNA	25390159	25392025	+
Qrob_T0031860.2	uncharacterized LOC115989118	43.4	4.56	2.19	6.11802	9.47469263783e-10	9.36458e-09	0.36	Qrob_Chr06	mRNA	32949963	32953483	-
Qrob_T0127820.2	F-box/LRR-repeat protein 12	2034.88	4.54	2.18	28.4735	2.49149837704246e-178	2.34975e-175	0.08	Qrob_Chr09	mRNA	42932936	42934298	+
Qrob_T0472070.2		784.96	4.53	2.18	22.3347	1.70251233009845e-110	4.76677e-108	0.1	Qrob_Chr02	mRNA	1064536	1066436	+
Qrob_T0759390.2	glucan endo-1,3-beta-glucosidase 11-like	364.23	4.52	2.18	15.78	4.26980455927558e-56	3.73223e-54	0.14	Qrob_Chr08	mRNA	23274399	23275656	+
Qrob_T0190180.2		29.83	4.53	2.18	4.5793	4.66528906693048e-06	2.78287e-05	0.48	Qrob_Chr10	mRNA	15563558	15567877	+
Qrob_T0326300.2		5.83	4.52	2.18	2.35284	0.0186305810672802	0.0487146	0.92	Qrob_Chr07	mRNA	2773459	2776345	+
Qrob_T0243870.2	glycerophosphodiester phosphodiesterase GDPD1, chloroplastic-like, transcript variant X1	17.44	4.51	2.17	4.01014	6.06820749673794e-05	0.000298071	0.54	Qrob_Chr05	mRNA	65205280	65210295	+
Qrob_T0021290.2	transport and Golgi organization 2 homolog	42.38	4.47	2.16	6.11801	9.47484820588673e-10	9.36458e-09	0.35	Qrob_Chr02	mRNA	17932095	17934131	-
Qrob_T0590770.2	uncharacterized LOC115971193, transcript variant X3	537.19	4.42	2.15	15.3479	3.66089827758711e-53	2.90264e-51	0.14	Qrob_Chr12	mRNA	14963362	14965744	+
Qrob_T0463110.2		67.91	4.45	2.15	7.73901	1.00191318972961e-14	1.60436e-13	0.28	Qrob_Chr03	mRNA	52139848	52140822	-
Qrob_T0464040.2		31.66	4.43	2.15	4.97142	6.64638604806828e-07	4.5736e-06	0.43	Qrob_Chr02	mRNA	105641085	105643838	-
Qrob_T0125070.2	auxin response factor 7-like	8.28	4.44	2.15	2.77833	0.00546396790149305	0.0169863	0.77	Qrob_Chr11	mRNA	40725974	40728664	+
Qrob_T0090430.2	alpha carbonic anhydrase 1, chloroplastic	9.81	4.42	2.14	2.86159	0.004215275835653	0.0135438	0.75	Qrob_Chr07	mRNA	41008547	41010116	+
Qrob_T0173050.2	wall-associated receptor kinase-like 14, transcript variant X3	354.44	4.39	2.13	15.4361	9.36304178606959e-54	7.66102e-52	0.14	Qrob_Chr06	mRNA	49545555	49551026	+
Qrob_T0756850.2	AP-5 complex subunit mu, transcript variant X2	214.79	4.37	2.13	12.6418	1.24130703416292e-36	6.19582e-35	0.17	Qrob_Chr06	mRNA	8299185	8305825	+
Qrob_T0688790.2	EG45-like domain containing protein	22.54	4.38	2.13	4.29323	1.76092966452142e-05	9.54962e-05	0.5	Qrob_Chr05	mRNA	31813675	31813955	-
Qrob_T0323370.2		13.68	4.39	2.13	2.89593	0.0037803841423449	0.0123187	0.74	Qrob_Chr12	mRNA	24080621	24081441	-
Qrob_T0027100.2		6.48	4.37	2.13	2.38151	0.017241703142524	0.0457033	0.89	Qrob_Chr09	mRNA	22090073	22091462	+
Qrob_T0206750.2		444.39	4.35	2.12	17.2437	1.24801452057009e-66	1.47126e-64	0.12	Qrob_Chr09	mRNA	18784422	18789846	+
Qrob_T0404610.2	thylakoid lumenal 17.4 kDa protein, chloroplastic	83.1	4.35	2.12	8.25968	1.46063148615644e-16	2.69547e-15	0.26	Qrob_Chr09	mRNA	9422889	9427825	+
Qrob_T0597990.2	G-type lectin S-receptor-like serine/threonine-protein kinase SD2-5	11.35	4.36	2.12	3.19933	0.00137748375040726	0.00507466	0.66	Qrob_Chr05	mRNA	65641494	65644212	+
Qrob_T0011520.2	UPF0496 protein At4g34320-like, transcript variant X2	96.3	4.31	2.11	8.00411	1.20334419290434e-15	2.06738e-14	0.26	Qrob_Chr11	mRNA	35102264	35104419	-
Qrob_T0216650.2	solute carrier family 25 member 44-like, transcript variant X1	41.15	4.33	2.11	5.86795	4.41221052066662e-09	4.01536e-08	0.36	Qrob_Chr06	mRNA	13058424	13061445	+
Qrob_T0415890.2	uncharacterized LOC115966265	12.97	4.3	2.11	3.14065	0.00168574044219185	0.0060644	0.67	Qrob_Chr03	mRNA	41679501	41680190	-
Qrob_T0063830.2	uncharacterized LOC115986612, transcript variant X5	7.87	4.31	2.11	2.55868	0.0105069592141738	0.0299943	0.82	Qrob_Chr05	mRNA	17073741	17075763	-
Qrob_T0247900.2	MACPF domain-containing protein At1g14780-like	50.61	4.28	2.1	6.14627	7.93282611404397e-10	7.88836e-09	0.34	Qrob_Chr03	mRNA	30944581	30945271	-
Qrob_T0638220.2	ELF3-like protein 2	33.12	4.3	2.1	5.33481	9.56445554507624e-08	7.30232e-07	0.39	Qrob_H2.3_Sc0000302	mRNA	880649	886860	-
Qrob_T0085170.2	cyclic nucleotide-gated ion channel 1-like, transcript variant X4	15.67	4.29	2.1	3.36054	0.000777896534180274	0.00304747	0.62	Qrob_Chr11	mRNA	8358898	8359371	+
Qrob_T0256030.2	subtilisin-like protease SBT4.3	13.35	4.25	2.09	3.2725	0.00106600209722854	0.00404269	0.64	Qrob_Chr06	mRNA	27171549	27175218	+
Qrob_T0735170.2	UDP-glycosyltransferase 74E2-like	10.89	4.25	2.09	2.83852	0.00453234254599783	0.0144459	0.74	Qrob_H2.3_Sc0000132	mRNA	1093264	1095715	-
Qrob_T0350810.2	limonoid UDP-glucosyltransferase-like	7.98	4.26	2.09	2.41591	0.0156957566871499	0.0421919	0.86	Qrob_Chr06	mRNA	24162249	24163676	-
Qrob_T0030720.2	aldehyde dehydrogenase family 2 member B7, mitochondrial-like	9.56	4.23	2.08	2.90407	0.00368348671100387	0.0120446	0.72	Qrob_Chr03	mRNA	50493619	50496686	-
Qrob_T0156470.2		7.26	4.21	2.08	2.45539	0.0140732373934054	0.0385186	0.85	Qrob_H2.3_Sc0000026	mRNA	1387861	1391298	+
Qrob_T0022340.2		7.14	4.23	2.08	2.43548	0.0148720790956693	0.0402983	0.85	Qrob_Chr02	mRNA	11274964	11283126	+
Qrob_T0242830.2		24.1	4.21	2.07	4.11864	3.81122539159748e-05	0.000195739	0.5	Qrob_Chr02	mRNA	108366104	108372379	-
Qrob_T0670780.2	probable galactinol--sucrose galactosyltransferase 6, transcript variant X1	10461	4.16	2.06	26.6945	5.45754931457236e-157	3.91175e-154	0.08	Qrob_Chr02	mRNA	96553168	96557252	-
Qrob_T0318030.2	cytochrome P450 CYP82D47-like	184.24	4.18	2.06	11.4964	1.37469673821415e-30	5.36671e-29	0.18	Qrob_Chr02	mRNA	8138965	8141902	-
Qrob_T0377180.2	ethylene-responsive transcription factor ERF061	171.38	4.16	2.06	10.3676	3.48264293811754e-25	1.04883e-23	0.2	Qrob_Chr02	mRNA	44234081	44235742	+
Qrob_T0769020.2	probable nucleoredoxin 3	32.05	4.18	2.06	5.03928	4.67286615391728e-07	3.28365e-06	0.41	Qrob_Chr08	mRNA	45057867	45059466	-
Qrob_T0577260.2	glycine-rich protein 5-like	2978.04	4.15	2.05	23.3602	1.08572274959975e-120	3.74136e-118	0.09	Qrob_Chr02	mRNA	62614955	62615824	-
Qrob_T0594840.2		30.89	4.14	2.05	4.84702	1.25328855545714e-06	8.2474e-06	0.42	Qrob_Chr04	mRNA	15827926	15832076	-
Qrob_T0347790.2	probable purine permease 4	21.98	4.13	2.05	3.99158	6.5633973852721e-05	0.000320637	0.51	Qrob_Chr07	mRNA	35266461	35267789	-
Qrob_T0338000.2	BRI1 kinase inhibitor 1	16.43	4.13	2.05	3.70737	0.000209419828223158	0.000921334	0.55	Qrob_Chr02	mRNA	7107737	7108837	-
Qrob_T0378010.2	probable glutathione S-transferase	149.9	4.1	2.04	10.6267	2.23776905874697e-26	7.18613e-25	0.19	Qrob_Chr09	mRNA	41240924	41242220	-
Qrob_T0383360.2		54.56	4.12	2.04	6.72844	1.71488599797468e-11	2.06097e-10	0.3	Qrob_Chr07	mRNA	35021299	35024661	-
Qrob_T0378060.2	probable glutathione S-transferase	9.33	4.1	2.04	2.65631	0.00790014711989001	0.0234492	0.77	Qrob_H2.3_Sc0000536	mRNA	149265	150457	+
Qrob_T0692890.2	U-box domain-containing protein 16	777.49	4.09	2.03	18.9483	4.56360298641586e-80	6.75828e-78	0.11	Qrob_Chr07	mRNA	33286216	33288423	-
Qrob_T0346140.2	E3 ubiquitin-protein ligase RHA2B-like	162.65	4.09	2.03	10.6971	1.05035263681053e-26	3.42828e-25	0.19	Qrob_Chr06	mRNA	52854965	52855655	+
Qrob_T0612630.2	3-hexulose-6-phosphate isomerase	179.99	4.09	2.03	10.2458	1.23660085166161e-24	3.63853e-23	0.2	Qrob_Chr09	mRNA	14503824	14504637	-
Qrob_T0287330.2	transcription factor UNE10	27.01	4.08	2.03	4.51851	6.22759166033288e-06	3.63611e-05	0.45	Qrob_Chr03	mRNA	3037853	3041965	+
Qrob_T0728000.2	F-box/kelch-repeat protein At3g23880-like, transcript variant X2	100.3	4.05	2.02	8.64626	5.32158220218255e-18	1.06903e-16	0.23	Qrob_Chr11	mRNA	46688886	46690315	-
Qrob_T0172670.2	methylesterase 10-like, transcript variant X2	33.96	4.05	2.02	5.03862	4.68908908555161e-07	3.29376e-06	0.4	Qrob_Chr06	mRNA	49044698	49045179	-
Qrob_T0180500.2	DNA repair protein recA homolog 2, mitochondrial-like	20.63	4.05	2.02	4.08639	4.38141660085447e-05	0.00022241	0.49	Qrob_Chr03	mRNA	22964701	22972783	+
Qrob_T0178520.2	hexokinase-1-like	3048.23	4.02	2.01	27.092	1.224093458585e-161	9.53675e-159	0.07	Qrob_Chr05	mRNA	16260153	16267252	+
Qrob_T0309300.2		59.27	4.04	2.01	6.47617	9.40769388863801e-11	1.04188e-09	0.31	Qrob_Chr06	mRNA	42989012	42991139	-
Qrob_T0094300.2	zinc finger CCCH domain-containing protein 1-like	50.23	4.03	2.01	5.91566	3.30540363419404e-09	3.0515e-08	0.34	Qrob_Chr03	mRNA	43522241	43524470	+
Qrob_T0273160.2	thioredoxin-like 4, chloroplastic, transcript variant X2	26.88	4.04	2.01	4.64434	3.4116909284642e-06	2.09794e-05	0.43	Qrob_Chr02	mRNA	6620808	6622185	-
Qrob_T0449750.2	26.5 kDa heat shock protein, mitochondrial, transcript variant X1	195.47	4	2	9.58149	9.56535745957917e-22	2.40395e-20	0.21	Qrob_Chr05	mRNA	28003785	28004928	+
Qrob_T0380470.2		13.07	3.99	2	3.03316	0.00242010872974084	0.0083396	0.66	Qrob_H2.3_Sc0000313	mRNA	464803	469999	-
Qrob_T0693310.2	uncharacterized LOC115971856	220.03	3.98	1.99	11.0768	1.62501322387196e-28	5.73201e-27	0.18	Qrob_H2.3_Sc0000105	mRNA	1227476	1228546	+
Qrob_T0106760.2	organ-specific protein S2	131.21	3.98	1.99	9.13363	6.62399687237065e-20	1.50057e-18	0.22	Qrob_Chr11	mRNA	40055416	40055973	+
Qrob_T0132530.2		66.38	3.96	1.99	6.73235	1.66947727860696e-11	2.00909e-10	0.29	Qrob_Chr06	mRNA	30935371	30936408	-
Qrob_T0568660.2	endo-1,3;1,4-beta-D-glucanase-like	14.88	3.96	1.99	3.27437	0.00105896598031812	0.0040177	0.61	Qrob_Chr06	mRNA	4811670	4816241	-
Qrob_T0063890.2	BAG family molecular chaperone regulator 6	3103.03	3.93	1.97	25.5551	4.81591939960865e-144	2.78376e-141	0.08	Qrob_Chr05	mRNA	16860182	16863723	-
Qrob_T0702350.2		66.64	3.91	1.97	5.87049	4.34520171111385e-09	3.96243e-08	0.34	Qrob_Chr09	mRNA	45123233	45130814	+
Qrob_T0514280.2	protein SRG1-like	32.93	3.93	1.97	4.91799	8.74379830558267e-07	5.90355e-06	0.4	Qrob_H2.3_Sc0001111	mRNA	11254	12574	-
Qrob_T0003210.2	uncharacterized hydrolase YugF-like, transcript variant X1	26.11	3.9	1.97	4.45232	8.49476478470564e-06	4.84461e-05	0.44	Qrob_Chr08	mRNA	47311965	47317097	+
Qrob_T0485420.2	F-box/kelch-repeat protein At3g06240-like	15	3.91	1.97	3.45645	0.000547339862686985	0.00220896	0.57	Qrob_Chr07	mRNA	3815722	3817062	+
Qrob_T0418620.2		820.57	3.89	1.96	17.8709	1.98875516429186e-71	2.58236e-69	0.11	Qrob_Chr02	mRNA	39903261	39904748	-
Qrob_T0095120.2	equilibrative nucleotide transporter 3-like	262.23	3.9	1.96	12.7368	3.69350627667445e-37	1.8749e-35	0.15	Qrob_Chr08	mRNA	39686492	39690129	-
Qrob_T0459030.2	uncharacterized LOC115963953, transcript variant X2	204.05	3.88	1.96	10.5112	7.67320191452818e-26	2.40378e-24	0.19	Qrob_Chr10	mRNA	474770	476208	-
Qrob_T0439680.2		20.77	3.89	1.96	4.00239	6.27054037049184e-05	0.000307419	0.49	Qrob_Chr10	mRNA	28343596	28346521	-
Qrob_T0243510.2	berberine bridge enzyme-like 8	1700.71	3.85	1.95	22.0291	1.51408603960363e-107	3.98984e-105	0.09	Qrob_Chr05	mRNA	51260220	51261853	-
Qrob_T0153970.2	pectinesterase 2-like	351.04	3.87	1.95	14.3115	1.85422977171037e-46	1.22154e-44	0.14	Qrob_Chr04	mRNA	20001757	20005037	+
Qrob_T0204310.2	plastocyanin	88.33	3.85	1.95	7.68766	1.49854951355011e-14	2.3617e-13	0.25	Qrob_Chr02	mRNA	21738651	21739691	-
Qrob_T0402230.2		24.94	3.86	1.95	3.88726	0.000101382965467201	0.000476194	0.5	Qrob_Chr01	mRNA	46179454	46180205	+
Qrob_T0595090.2		15.17	3.85	1.95	3.26172	0.00110737556133882	0.00418453	0.6	Qrob_Chr04	mRNA	6368131	6371309	-
Qrob_T0170390.2	disease resistance protein TAO1-like, transcript variant X1	13.07	3.87	1.95	2.91364	0.00357245229782045	0.0117351	0.67	Qrob_Chr03	mRNA	49542790	49546534	+
Qrob_T0577810.2	acetate/butyrate--CoA ligase AAE7, peroxisomal	21352.8	3.84	1.94	29.5081	2.2640106112788e-191	2.89777e-188	0.07	Qrob_Chr06	mRNA	11487268	11491449	-
Qrob_T0341700.2	TMV resistance protein N-like	16.57	3.83	1.94	3.23353	0.00122270436353981	0.00457117	0.6	Qrob_Chr09	mRNA	46149933	46158224	-
Qrob_T0652100.2	cytochrome P450 709B2-like	823.93	3.82	1.93	19.7868	3.86524813329799e-87	6.92614e-85	0.1	Qrob_H2.3_Sc0000631	mRNA	289819	292271	+
Qrob_T0253780.2		234.91	3.8	1.93	10.2368	1.35602947184381e-24	3.98339e-23	0.19	Qrob_Chr05	mRNA	37198808	37211203	+
Qrob_T0275430.2		7.36	3.8	1.93	2.34316	0.0191210703537796	0.0497464	0.82	Qrob_Chr06	mRNA	5621388	5622374	-
Qrob_T0681470.2	glucan endo-1,3-beta-glucosidase, basic vacuolar isoform-like	5504.02	3.79	1.92	22.5758	7.49926574039389e-113	2.16741e-110	0.09	Qrob_Chr06	mRNA	11731388	11733595	+
Qrob_T0595570.2	beta-glucosidase 12-like, transcript variant X1	134.21	3.78	1.92	8.83436	1.0067452556342e-18	2.11984e-17	0.22	Qrob_Chr06	mRNA	7459798	7463885	-
Qrob_T0351470.2	7-deoxyloganetin glucosyltransferase-like	112.6	3.78	1.92	8.22439	1.96180887967121e-16	3.59077e-15	0.23	Qrob_Chr02	mRNA	89153237	89155980	-
Qrob_T0544170.2	2-oxoisovalerate dehydrogenase subunit alpha 2, mitochondrial-like	76.3	3.78	1.92	7.21379	5.44148682815276e-13	7.54107e-12	0.27	Qrob_Chr09	mRNA	28636617	28637013	+
Qrob_T0291700.2	auxin-induced protein 15A-like	23.98	3.79	1.92	4.2144	2.50447593708388e-05	0.000132227	0.46	Qrob_Chr11	mRNA	42740658	42742180	-
Qrob_T0357820.2		15.27	3.78	1.92	3.19792	0.00138422478724766	0.00509623	0.6	Qrob_H2.3_Sc0000985	mRNA	44171	47255	-
Qrob_T0555450.2		12.3	3.78	1.92	2.89018	0.00385024420049267	0.0125065	0.66	Qrob_Chr10	mRNA	15111125	15114808	+
Qrob_T0712420.2	protein REVEILLE 1	1259.68	3.76	1.91	22.6062	3.76482264049349e-113	1.10593e-110	0.08	Qrob_Chr02	mRNA	77483964	77492901	-
Qrob_T0157200.2	DNA damage-repair/toleration protein DRT100-like	953.33	3.77	1.91	19.887	5.27231221621845e-88	9.94469e-86	0.1	Qrob_Chr09	mRNA	3498686	3500298	+
Qrob_T0558960.2	phytochrome A-associated F-box protein	502.38	3.76	1.91	15.11	1.39170600883897e-51	1.05669e-49	0.13	Qrob_Chr12	mRNA	27044502	27046283	-
Qrob_T0115780.2		31.65	3.76	1.91	4.64847	3.34406721644612e-06	2.0606e-05	0.41	Qrob_Chr12	mRNA	26015929	26027258	-
Qrob_T0118950.2	uncharacterized LOC115991170	11.22	3.76	1.91	2.65542	0.00792094209229197	0.0234992	0.72	Qrob_Chr05	mRNA	61972482	61976487	+
Qrob_T0524140.2	2-alkenal reductase (NADP(+)-dependent)-like	60.74	3.72	1.9	6.60452	3.98799020432259e-11	4.59555e-10	0.29	Qrob_Chr06	mRNA	4546449	4549574	-
Qrob_T0447730.2		12.1	3.74	1.9	2.92068	0.00349272030880827	0.0115133	0.65	Qrob_Chr08	mRNA	3269703	3271331	-
Qrob_T0349710.2	endochitinase 2-like	13267.7	3.7	1.89	23.1929	5.37013640119234e-119	1.71835e-116	0.08	Qrob_Chr11	mRNA	48618285	48620164	+
Qrob_T0518310.2		48.57	3.71	1.89	5.38658	7.18099442457956e-08	5.59219e-07	0.35	Qrob_Chr12	mRNA	10205000	10206543	-
Qrob_T0004240.2	uncharacterized LOC115958187	29.54	3.71	1.89	4.44632	8.73536971622386e-06	4.96918e-05	0.43	Qrob_Chr08	mRNA	48611605	48613852	+
Qrob_T0050070.2	potassium channel SKOR-like, transcript variant X6	34.18	3.71	1.89	4.22029	2.43985456931536e-05	0.000129043	0.45	Qrob_Chr10	mRNA	32927530	32935357	+
Qrob_T0050080.2	potassium channel SKOR-like, transcript variant X4	25.12	3.71	1.89	4.09669	4.19095558184162e-05	0.000213832	0.46	Qrob_Chr10	mRNA	32939682	32944232	+
Qrob_T0687330.2		11.35	3.72	1.89	2.90063	0.00372415880045721	0.0121621	0.65	Qrob_Chr11	mRNA	28546605	28548122	-
Qrob_T0045630.2	3-oxo-Delta(4,5)-steroid 5-beta-reductase-like	160.61	3.68	1.88	9.57311	1.03736323466312e-21	2.60343e-20	0.2	Qrob_Chr07	mRNA	49604723	49605994	-
Qrob_T0004940.2	protein SULFUR DEFICIENCY-INDUCED 1, transcript variant X2	80.99	3.67	1.88	7.15968	8.0863377256383e-13	1.10357e-11	0.26	Qrob_Chr06	mRNA	23009173	23013188	-
Qrob_T0118980.2	cysteine-rich receptor-like protein kinase 10	52	3.69	1.88	6.15269	7.61812709875624e-10	7.60074e-09	0.31	Qrob_Chr05	mRNA	61990370	61996188	+
Qrob_T0398240.2	photosynthetic NDH subunit of lumenal location 1, chloroplastic	7.72	3.69	1.88	2.37074	0.0177524122868579	0.0468146	0.79	Qrob_Chr08	mRNA	63327471	63330156	+
Qrob_T0567500.2	beta-amylase 3, chloroplastic	213.7	3.65	1.87	11.2148	3.44805791385729e-29	1.26093e-27	0.17	Qrob_Chr12	mRNA	9912321	9915916	+
Qrob_T0281150.2	transcription factor MYBS3-like	61.24	3.66	1.87	6.32456	2.53948781429899e-10	2.70381e-09	0.3	Qrob_Chr02	mRNA	74894525	74896519	+
Qrob_T0575350.2	caffeoylshikimate esterase	50.79	3.65	1.87	5.21637	1.82466462320331e-07	1.34997e-06	0.36	Qrob_Chr11	mRNA	29188364	29189385	-
Qrob_T0531870.2	3-oxo-Delta(4,5)-steroid 5-beta-reductase-like	1872.45	3.63	1.86	24.6654	2.51541988102181e-134	1.12685e-131	0.08	Qrob_Chr11	mRNA	25491978	25493718	-
Qrob_T0236590.2		3048.77	3.64	1.86	18.9595	3.68970354492364e-80	5.60303e-78	0.1	Qrob_Chr08	mRNA	67382316	67384233	+
Qrob_T0264390.2	uncharacterized LOC115970492	120.16	3.64	1.86	8.47997	2.25250581011419e-17	4.4016e-16	0.22	Qrob_Chr12	mRNA	22692110	22693831	+
Qrob_T0134440.2		18.74	3.63	1.86	2.86186	0.00421159350004153	0.0135344	0.65	Qrob_H2.3_Sc0000182	mRNA	996230	999279	-
Qrob_T0087520.2		12.38	3.63	1.86	2.8601	0.00423509741543218	0.0136026	0.65	Qrob_Chr04	mRNA	9469420	9473274	+
Qrob_T0125080.2	mediator of RNA polymerase II transcription subunit 15a-like	12.16	3.63	1.86	2.7659	0.00567661389284337	0.0175529	0.67	Qrob_Chr11	mRNA	40731109	40734429	+
Qrob_T0153990.2	pectinesterase 2-like	669.76	3.61	1.85	18.3109	6.77675031614255e-75	9.06213e-73	0.1	Qrob_Chr04	mRNA	20077759	20081396	+
Qrob_T0427580.2	G-type lectin S-receptor-like serine/threonine-protein kinase RKS1, transcript variant X1	89.33	3.59	1.85	7.5307	5.04673092042253e-14	7.5739e-13	0.25	Qrob_Chr02	mRNA	113528142	113531493	+
Qrob_T0455240.2	18.2 kDa class I heat shock protein-like	20.45	3.6	1.85	3.5107	0.000446931375730442	0.0018402	0.53	Qrob_H2.3_Sc0000666	mRNA	65310	65869	-
Qrob_T0273370.2		17.21	3.62	1.85	3.29513	0.000983757081800127	0.00375942	0.56	Qrob_Chr02	mRNA	6832841	6833424	+
Qrob_T0352250.2	protein MOTHER of FT and TFL1	10.46	3.61	1.85	2.74994	0.00596069033174414	0.018327	0.67	Qrob_Chr10	mRNA	29057101	29059371	+
Qrob_T0069760.2		10.64	3.62	1.85	2.71871	0.0065536976897742	0.0199111	0.68	Qrob_Chr05	mRNA	9268683	9271529	+
Qrob_T0682760.2	uncharacterized LOC115978797	11.69	3.59	1.85	2.63004	0.0085374861649319	0.025108	0.7	Qrob_Chr03	mRNA	44827291	44828353	-
Qrob_T0252480.2		11.58	3.61	1.85	2.50443	0.0122648141121641	0.03427	0.74	Qrob_Chr01	mRNA	17729655	17732665	-
Qrob_T0275600.2	S-adenosylmethionine decarboxylase proenzyme-like	2797.34	3.58	1.84	26.5162	6.30149786066058e-155	4.34294e-152	0.07	Qrob_Chr06	mRNA	6053144	6054508	-
Qrob_T0522150.2	probable aminotransferase TAT2, transcript variant X2	931.92	3.59	1.84	19.6741	3.59171349353973e-86	6.18845e-84	0.09	Qrob_Chr08	mRNA	29960092	29965051	+
Qrob_T0287030.2	acyl-coenzyme A thioesterase 13-like	55.38	3.59	1.84	5.45459	4.90872710336366e-08	3.91105e-07	0.34	Qrob_H2.3_Sc0000936	mRNA	14316	16174	+
Qrob_T0178660.2		167.68	3.57	1.83	9.25248	2.19336908921078e-20	5.13889e-19	0.2	Qrob_Chr05	mRNA	17206553	17211367	+
Qrob_T0494750.2		96.89	3.55	1.83	7.86641	3.64957902806799e-15	6.10045e-14	0.23	Qrob_Chr08	mRNA	31386570	31395957	+
Qrob_T0043290.2		41.67	3.55	1.83	4.79132	1.65685256121514e-06	1.06949e-05	0.38	Qrob_Chr04	mRNA	1213322	1219778	+
Qrob_T0092640.2		18.61	3.56	1.83	3.37024	0.000751019215619096	0.00295056	0.54	Qrob_Chr01	mRNA	41736520	41738260	-
Qrob_T0655540.2	F-box/FBD/LRR-repeat protein At4g26340-like, transcript variant X3	17.7	3.56	1.83	3.33684	0.000847374432352031	0.00328589	0.55	Qrob_Chr03	mRNA	48981804	48984481	+
Qrob_T0568380.2	cell division control protein 48 homolog B-like	14.46	3.56	1.83	3.11287	0.00185278655128264	0.00658079	0.59	Qrob_Chr03	mRNA	56349421	56358989	+
Qrob_T0178280.2	methionine gamma-lyase	8334.23	3.53	1.82	24.6133	9.09080334899847e-134	3.97312e-131	0.07	Qrob_Chr02	mRNA	41780909	41784919	+
Qrob_T0265370.2	F-box/kelch-repeat protein At2g44130-like	690.48	3.53	1.82	17.1621	5.10486206080808e-66	5.90155e-64	0.11	Qrob_Chr07	mRNA	22109960	22111332	+
Qrob_T0059040.2	protein NUCLEAR FUSION DEFECTIVE 4-like, transcript variant X1	167.46	3.52	1.82	9.95904	2.30278956875753e-23	6.24262e-22	0.18	Qrob_Chr10	mRNA	2593194	2596565	-
Qrob_T0753640.2	phytosulfokine receptor 1-like	159.02	3.52	1.82	9.75705	1.72088997294878e-22	4.46908e-21	0.19	Qrob_Chr02	mRNA	21286549	21289872	+
Qrob_T0485310.2	cucumber peeling cupredoxin-like	137.16	3.53	1.82	8.46269	2.61276333905774e-17	5.0834e-16	0.21	Qrob_Chr02	mRNA	95501035	95502241	-
Qrob_T0686740.2	E4 SUMO-protein ligase PIAL2-like, transcript variant X1	25.26	3.54	1.82	3.94217	8.07462448915606e-05	0.000387077	0.46	Qrob_Chr04	mRNA	28950653	28953445	+
Qrob_T0508710.2	uncharacterized LOC115983408	238.24	3.5	1.81	11.0993	1.26415278096254e-28	4.49451e-27	0.16	Qrob_Chr04	mRNA	18487090	18487956	+
Qrob_T0257590.2	putative anthocyanidin reductase	205.21	3.51	1.81	10.9986	3.88258373674072e-28	1.35354e-26	0.16	Qrob_Chr08	mRNA	18063274	18068105	-
Qrob_T0648310.2	cytochrome P450 CYP82D47-like	248.11	3.52	1.81	10.8273	2.55567473089828e-27	8.62432e-26	0.17	Qrob_H2.3_Sc0000635	mRNA	101527	104033	+
Qrob_T0422900.2	GABA transporter 1-like, transcript variant X1	38.21	3.52	1.81	5.008	5.49999134054338e-07	3.82142e-06	0.36	Qrob_Chr12	mRNA	39692131	39696814	+
Qrob_T0108820.2		14.24	3.51	1.81	3.03697	0.0023897011988921	0.00824116	0.6	Qrob_Chr04	mRNA	16333772	16334947	+
Qrob_T0686700.2	late embryogenesis abundant protein At1g64065	8.84	3.49	1.81	2.41176	0.0158758750363711	0.0425613	0.75	Qrob_Chr04	mRNA	28861221	28861973	-
Qrob_T0081750.2	protein P21-like	19149.5	3.47	1.8	26.3883	1.86664749354486e-153	1.23883e-150	0.07	Qrob_Chr08	mRNA	69705892	69706771	-
Qrob_T0170320.2	probable inactive poly [ADP-ribose] polymerase SRO2	211.73	3.48	1.8	11.1784	5.20157025574017e-29	1.87163e-27	0.16	Qrob_Chr03	mRNA	49425127	49427619	+
Qrob_T0368410.2		23.01	3.48	1.8	3.93762	8.22946863261683e-05	0.000393762	0.46	Qrob_Chr11	mRNA	29443624	29445084	-
Qrob_T0223890.2		14.76	3.49	1.8	2.94177	0.00326345423175509	0.0108361	0.61	Qrob_H2.3_Sc0000024	mRNA	804119	804790	+
Qrob_T0027500.2	uncharacterized LOC115960325	11.54	3.49	1.8	2.5659	0.0102907818043807	0.029457	0.7	Qrob_Chr09	mRNA	22620202	22623192	+
Qrob_T0248750.2	putative glucose-6-phosphate 1-epimerase	13.69	3.48	1.8	2.45485	0.0140944182026335	0.0385585	0.73	Qrob_Chr08	mRNA	49767493	49769372	+
Qrob_T0730700.2	patatin-like protein 2, transcript variant X1	412.83	3.45	1.79	14.8455	7.43554121568611e-50	5.46055e-48	0.12	Qrob_H2.3_Sc0001153	mRNA	8698	10512	-
Qrob_T0005720.2	probable inactive poly [ADP-ribose] polymerase SRO5, transcript variant X2	400.17	3.46	1.79	12.1481	5.86856022825264e-34	2.64218e-32	0.15	Qrob_Chr06	mRNA	21292642	21295011	-
Qrob_T0135410.2	uncharacterized LOC115953522	139.5	3.45	1.79	8.1883	2.64949274377331e-16	4.80529e-15	0.22	Qrob_Chr07	mRNA	27335595	27337096	-
Qrob_T0094590.2	transcription factor JUNGBRUNNEN 1-like	37.63	3.47	1.79	4.78562	1.70456550045635e-06	1.09634e-05	0.38	Qrob_Chr03	mRNA	44232444	44235172	-
Qrob_T0430290.2	cold-regulated protein 27-like	50.01	3.44	1.78	5.31399	1.07251855973773e-07	8.13308e-07	0.34	Qrob_Chr11	mRNA	28621399	28626170	+
Qrob_T0087370.2	protein MAINTENANCE OF PSII UNDER HIGH LIGHT 1	18.71	3.43	1.78	3.24034	0.00119388462224031	0.00448026	0.55	Qrob_Chr04	mRNA	9138980	9141087	-
Qrob_T0173630.2		9.95	3.44	1.78	2.53507	0.0112423599275388	0.0317848	0.7	Qrob_Chr11	mRNA	3018495	3019034	+
Qrob_T0699910.2		9.31	3.43	1.78	2.43675	0.0148200957571821	0.0401939	0.73	Qrob_H2.3_Sc0000741	mRNA	136865	149447	+
Qrob_T0173220.2	endochitinase-like	6206.26	3.4	1.77	19.0592	5.50642103585402e-81	8.57996e-79	0.09	Qrob_Chr02	mRNA	110215470	110216615	+
Qrob_T0291920.2	probable galactinol--sucrose galactosyltransferase 5	56.12	3.4	1.77	5.46418	4.65047711982641e-08	3.7235e-07	0.32	Qrob_Chr11	mRNA	42537773	42542294	-
Qrob_T0384800.2	glutathione S-transferase U17-like	32.42	3.4	1.77	4.45497	8.39046624383462e-06	4.7897e-05	0.4	Qrob_H2.3_Sc0000380	mRNA	355344	357311	+
Qrob_T0598350.2	lecithin-cholesterol acyltransferase-like 1	24.37	3.41	1.77	3.75465	0.000173581342517877	0.00077799	0.47	Qrob_Chr12	mRNA	36389440	36389926	-
Qrob_T0170410.2	TMV resistance protein N-like	23.8	3.41	1.77	3.70064	0.000215056933020237	0.000943586	0.48	Qrob_Chr03	mRNA	49567158	49572352	+
Qrob_T0322880.2	phosphomethylpyrimidine synthase, chloroplastic	144.7	3.38	1.76	7.98064	1.45581612074236e-15	2.48445e-14	0.22	Qrob_Chr01	mRNA	34449069	34452416	-
Qrob_T0249750.2	crocetin glucosyltransferase, chloroplastic-like	38.44	3.38	1.76	4.22506	2.38877467303723e-05	0.00012664	0.42	Qrob_Chr08	mRNA	6557054	6558214	-
Qrob_T0567390.2		12.6	3.4	1.76	2.87748	0.00400863907166336	0.0129635	0.61	Qrob_Chr03	mRNA	52936338	52943439	+
Qrob_T0405390.2		11.88	3.38	1.76	2.7704	0.00559869505409894	0.0173599	0.63	Qrob_Chr10	mRNA	10305057	10309296	+
Qrob_T0688820.2	EG45-like domain containing protein	7120.71	3.36	1.75	21.4916	1.86564662137697e-102	4.51764e-100	0.08	Qrob_Chr05	mRNA	31789232	31790357	+
Qrob_T0648300.2	cytochrome P450 CYP82D47-like	314.84	3.36	1.75	12.4649	1.15964174143211e-35	5.60098e-34	0.14	Qrob_H2.3_Sc0000635	mRNA	72280	74616	+
Qrob_T0221240.2		40.24	3.37	1.75	4.91254	8.99046833830381e-07	6.05868e-06	0.36	Qrob_Chr05	mRNA	26073089	26074893	+
Qrob_T0028450.2		35.79	3.35	1.75	4.20457	2.61578771026959e-05	0.000137617	0.42	Qrob_Chr02	mRNA	14827421	14831842	+
Qrob_T0572980.2	plant-specific TFIIB-related protein PTF2	21.13	3.36	1.75	3.69477	0.000220089982160269	0.000964724	0.47	Qrob_Chr05	mRNA	33677559	33679418	+
Qrob_T0304400.2	calcium-binding protein CML37-like	19.13	3.37	1.75	3.45503	0.000550227810572106	0.00221862	0.51	Qrob_Chr02	mRNA	26475492	26476382	-
Qrob_T0237200.2	uncharacterized LOC115982467, transcript variant X1	281.02	3.34	1.74	11.3145	1.11284574220913e-29	4.19812e-28	0.15	Qrob_Chr01	mRNA	52136847	52138305	-
Qrob_T0541390.2	flavonoid 3',5'-hydroxylase-like	24.23	3.34	1.74	3.90541	9.40657346181912e-05	0.000444857	0.45	Qrob_Chr12	mRNA	8849520	8853033	-
Qrob_T0676100.2		20.94	3.34	1.74	3.64639	0.000265948140591143	0.00114777	0.48	Qrob_H2.3_Sc0000573	mRNA	225397	226703	+
Qrob_T0407340.2		67489.8	3.32	1.73	29.2711	2.42049520195327e-188	2.7108e-185	0.06	Qrob_Chr07	mRNA	46353255	46353960	+
Qrob_T0197930.2	uncharacterized protein At1g76070	156.43	3.32	1.73	9.24545	2.34245702388367e-20	5.46543e-19	0.19	Qrob_Chr08	mRNA	5959050	5960119	+
Qrob_T0151660.2	probable pectinesterase/pectinesterase inhibitor 46	84.75	3.32	1.73	7.17657	7.14807365201972e-13	9.78505e-12	0.24	Qrob_Chr12	mRNA	29014136	29016101	+
Qrob_T0080460.2	O-fucosyltransferase 30-like, transcript variant X4	81.08	3.32	1.73	6.57119	4.99141333981042e-11	5.68602e-10	0.26	Qrob_Chr11	mRNA	5552817	5555041	-
Qrob_T0418750.2		59.88	3.32	1.73	5.87941	4.11726329789977e-09	3.76799e-08	0.29	Qrob_Chr02	mRNA	39714938	39715917	+
Qrob_T0307520.2		46.54	3.31	1.73	5.09405	3.50486412159857e-07	2.50015e-06	0.34	Qrob_Chr01	mRNA	49663721	49664660	+
Qrob_T0131460.2	UPF0496 protein At1g20180, transcript variant X1	25.76	3.32	1.73	3.96829	7.23895551363262e-05	0.000350202	0.44	Qrob_Chr02	mRNA	20814900	20816448	-
Qrob_T0200120.2		25.1	3.32	1.73	3.28433	0.00102225013891514	0.00389324	0.53	Qrob_Chr06	mRNA	44012564	44014683	+
Qrob_T0256490.2		12.53	3.32	1.73	2.82068	0.00479217717688304	0.0151742	0.61	Qrob_Chr07	mRNA	27081847	27083165	-
Qrob_T0518320.2	probable serine/threonine-protein kinase PBL19	31.93	3.28	1.72	4.09443	4.23216692532138e-05	0.000215505	0.42	Qrob_Chr12	mRNA	10208954	10211470	-
Qrob_T0452550.2		30.55	3.3	1.72	4.03084	5.5577497919081e-05	0.000274881	0.43	Qrob_Chr03	mRNA	54018097	54022609	+
Qrob_T0294150.2	protein NRT1/ PTR FAMILY 8.2-like	16.33	3.29	1.72	3.11177	0.00185966223845226	0.00659736	0.55	Qrob_Chr11	mRNA	10873927	10876880	+
Qrob_T0001280.2	cytochrome P450 94A1-like	9.12	3.3	1.72	2.3581	0.0183687864553003	0.0481636	0.73	Qrob_Chr01	mRNA	24731967	24733657	+
Qrob_T0358840.2	F-box protein SKIP22-like	48.76	3.28	1.71	5.27338	1.33933398719802e-07	1.00458e-06	0.33	Qrob_Chr07	mRNA	18441849	18443748	-
Qrob_T0336930.2		23.3	3.27	1.71	3.77933	0.000157250889915126	0.00071246	0.45	Qrob_Chr07	mRNA	20380077	20385200	+
Qrob_T0582260.2	mediator of RNA polymerase II transcription subunit 22b-like	19.46	3.27	1.71	3.44655	0.000567796942632577	0.00228278	0.5	Qrob_H2.3_Sc0000606	mRNA	254541	255400	+
Qrob_T0113150.2		15.71	3.28	1.71	2.98968	0.00279266399951233	0.00944184	0.57	Qrob_Chr02	mRNA	111638568	111640891	+
Qrob_T0612620.2	uncharacterized LOC115960752	16.01	3.26	1.71	2.974	0.00293946995083306	0.00986928	0.57	Qrob_Chr09	mRNA	14496128	14497242	-
Qrob_T0723080.2	late embryogenesis abundant protein Lea5-like	135630	3.24	1.7	24.3395	7.48586622656728e-131	3.11952e-128	0.07	Qrob_Chr06	mRNA	9369317	9371106	+
Qrob_T0072490.2	G-type lectin S-receptor-like serine/threonine-protein kinase At4g27290, transcript variant X1	89.85	3.25	1.7	7.10413	1.21083296260928e-12	1.6338e-11	0.24	Qrob_Chr05	mRNA	40425956	40429735	-
Qrob_T0345090.2	G-type lectin S-receptor-like serine/threonine-protein kinase At4g27290, transcript variant X1	70.14	3.24	1.7	6.24368	4.2740308314588e-10	4.42696e-09	0.27	Qrob_Chr05	mRNA	40071797	40076532	+
Qrob_T0189830.2	cytochrome P450 72A15-like	79.8	3.25	1.7	6.17501	6.61587175939833e-10	6.65263e-09	0.28	Qrob_Chr11	mRNA	570083	572722	-
Qrob_T0010750.2	allene oxide synthase 3-like	67.57	3.24	1.7	5.56568	2.61124881438236e-08	2.16826e-07	0.3	Qrob_Chr11	mRNA	33810982	33812463	+
Qrob_T0187840.2	protein argonaute 4A-like	21.24	3.25	1.7	3.55201	0.00038229820224237	0.00159497	0.48	Qrob_Chr04	mRNA	26521295	26528275	+
Qrob_T0424590.2	putative cyclic nucleotide-gated ion channel 8	20.7	3.24	1.7	2.97328	0.00294634641781266	0.00988638	0.57	Qrob_Chr04	mRNA	34793946	34801521	-
Qrob_T0335670.2	(-)-germacrene D synthase-like	186.1	3.22	1.69	8.86675	7.5312665347282e-19	1.59897e-17	0.19	Qrob_Chr05	mRNA	55634522	55637535	-
Qrob_T0065230.2	U-box domain-containing protein 35-like	111.62	3.23	1.69	7.83703	4.61324493832217e-15	7.65414e-14	0.22	Qrob_Chr02	mRNA	79141292	79143341	+
Qrob_T0202950.2	dehydrogenase/reductase SDR family member 12	105.51	3.22	1.69	7.61004	2.74014657211121e-14	4.18948e-13	0.22	Qrob_Chr02	mRNA	55665155	55671502	-
Qrob_T0418760.2	purine permease 3-like	99.77	3.24	1.69	7.50234	6.26869336462239e-14	9.34515e-13	0.23	Qrob_Chr02	mRNA	39710876	39711616	+
Qrob_T0402360.2	chromatin modification-related protein eaf6-like, transcript variant X1	44.07	3.23	1.69	5.05118	4.39078019918867e-07	3.0927e-06	0.33	Qrob_Chr01	mRNA	45791270	45796151	-
Qrob_T0724940.2	probable disease resistance protein At4g27220	28.45	3.23	1.69	4.04453	5.24286302419002e-05	0.000261254	0.42	Qrob_Chr05	mRNA	42234247	42237230	+
Qrob_T0343970.2	receptor-like protein kinase 5	15.33	3.24	1.69	2.72952	0.00634262342889524	0.019342	0.62	Qrob_Chr02	mRNA	57954439	57957603	+
Qrob_T0032150.2		10.73	3.23	1.69	2.45286	0.0141726733399646	0.0387311	0.69	Qrob_Chr04	mRNA	30883323	30892419	+
Qrob_T0264940.2	sulfite exporter TauE/SafE family protein 3-like	448.76	3.21	1.68	13.8443	1.37625135740751e-43	8.44556e-42	0.12	Qrob_Chr12	mRNA	21829738	21834032	+
Qrob_T0084240.2	auxin-responsive protein SAUR32	303.22	3.21	1.68	12.1595	5.10621423912441e-34	2.30474e-32	0.14	Qrob_Chr01	mRNA	50700791	50701508	+
Qrob_T0202480.2		51.5	3.2	1.68	5.19597	2.03650172679236e-07	1.49926e-06	0.32	Qrob_Chr03	mRNA	55010750	55018265	+
Qrob_T0036470.2	7-deoxyloganetin glucosyltransferase-like	14.12	3.21	1.68	2.91525	0.00355398907727002	0.0116808	0.58	Qrob_Chr06	mRNA	13702351	13703964	-
Qrob_T0211970.2		12.01	3.2	1.68	2.60141	0.00928410664845362	0.0269238	0.65	Qrob_Chr09	mRNA	42739546	42742522	+
Qrob_T0462030.2	xylose isomerase, transcript variant X1	4184.78	3.17	1.67	23.8526	9.50871622871492e-126	3.78637e-123	0.07	Qrob_Chr02	mRNA	106721343	106725980	+
Qrob_T0246700.2	protein PHYTOCHROME KINASE SUBSTRATE 1-like	66.16	3.19	1.67	5.35026	8.7827099996695e-08	6.7486e-07	0.31	Qrob_Chr09	mRNA	20179086	20181088	-
Qrob_T0173370.2	receptor-like protein 7	54.17	3.17	1.67	4.56378	5.02397146804758e-06	2.977e-05	0.36	Qrob_Chr02	mRNA	112362633	112364602	-
Qrob_T0278600.2		17.4	3.19	1.67	3.08969	0.00200367474244747	0.0070317	0.54	Qrob_Chr02	mRNA	107669463	107674089	+
Qrob_T0609420.2	receptor-like protein kinase FERONIA	20.76	3.18	1.67	2.96101	0.00306634824041377	0.0102454	0.56	Qrob_Chr08	mRNA	45267674	45270323	-
Qrob_T0336020.2	RPM1-interacting protein 4-like	12.61	3.18	1.67	2.63497	0.00841439217422994	0.0247867	0.63	Qrob_Chr05	mRNA	55242859	55244623	-
Qrob_T0008030.2		9.67	3.19	1.67	2.36976	0.0177997509067708	0.046902	0.71	Qrob_Chr02	mRNA	84680563	84682921	+
Qrob_T0687390.2	aquaporin NIP1-2-like	947.04	3.16	1.66	17.0323	4.72850515892541e-65	5.36266e-63	0.1	Qrob_Chr05	mRNA	36524813	36527200	+
Qrob_T0180380.2		56.83	3.16	1.66	5.66094	1.50548473736382e-08	1.29076e-07	0.29	Qrob_Chr03	mRNA	22714315	22715639	+
Qrob_T0147290.2	RING-H2 finger protein ATL70-like	63.75	3.17	1.66	5.39778	6.74713145009712e-08	5.27725e-07	0.31	Qrob_Chr04	mRNA	11604489	11605205	+
Qrob_T0697070.2	uncharacterized LOC115970060, transcript variant X2	28.62	3.17	1.66	4.02583	5.67757757707272e-05	0.000280343	0.41	Qrob_H2.3_Sc0000515	mRNA	183895	188043	+
Qrob_T0389480.2		22.09	3.16	1.66	3.44776	0.000565262860047351	0.00227412	0.48	Qrob_Chr10	mRNA	19725750	19733776	-
Qrob_T0379740.2	uncharacterized LOC115994197	20.26	3.16	1.66	3.38182	0.000720083821377602	0.00283649	0.49	Qrob_Chr06	mRNA	25588875	25590748	-
Qrob_T0160160.2	probable LRR receptor-like serine/threonine-protein kinase At3g47570	23.62	3.15	1.66	3.28797	0.00100912502407905	0.00384652	0.5	Qrob_Chr07	mRNA	49439434	49442820	-
Qrob_T0275280.2	MDIS1-interacting receptor like kinase 2-like	113.03	3.14	1.65	7.63469	2.26358633157972e-14	3.50269e-13	0.22	Qrob_Chr06	mRNA	5427207	5430432	-
Qrob_T0450610.2		30.05	3.14	1.65	3.78118	0.00015608957593472	0.000708093	0.44	Qrob_H2.3_Sc0000579	mRNA	156869	159428	+
Qrob_T0170170.2	galactinol synthase 1-like	10296.6	3.11	1.64	25.1791	6.79307169353937e-140	3.47786e-137	0.07	Qrob_Chr03	mRNA	49147012	49149474	+
Qrob_T0527770.2	uncharacterized LOC115977838	2054.23	3.12	1.64	23.2049	4.06763363467277e-119	1.32524e-116	0.07	Qrob_Chr11	mRNA	38523591	38526224	+
Qrob_T0212430.2	uncharacterized LOC115959093	636.49	3.12	1.64	16.5139	2.91256902265687e-61	2.9823e-59	0.1	Qrob_Chr09	mRNA	11060125	11062715	-
Qrob_T0608160.2	uncharacterized LOC115985427	194.56	3.12	1.64	9.47554	2.65371961533371e-21	6.52291e-20	0.17	Qrob_Chr01	mRNA	35750725	35752359	+
Qrob_T0628490.2	probable LRR receptor-like serine/threonine-protein kinase At1g74360	160.97	3.12	1.64	8.3808	5.25679593690286e-17	1.00209e-15	0.2	Qrob_Chr05	mRNA	52539670	52542912	+
Qrob_T0371730.2	putative zinc finger protein At1g68190, transcript variant X3	90.12	3.12	1.64	6.23441	4.53481840165768e-10	4.67277e-09	0.26	Qrob_Chr01	mRNA	5990313	5995383	-
Qrob_T0314920.2		21.03	3.12	1.64	3.32022	0.000899458490927107	0.00346834	0.49	Qrob_Chr01	mRNA	12483463	12488012	-
Qrob_T0200660.2	uncharacterized LOC115995178	15.5	3.12	1.64	2.87384	0.00405513907152497	0.013095	0.57	Qrob_Chr06	mRNA	35454243	35454989	-
Qrob_T0594290.2	germin-like protein subfamily 1 member 14	8171.9	3.1	1.63	25.2709	6.67620566593022e-141	3.62518e-138	0.06	Qrob_Chr09	mRNA	7167244	7168194	+
Qrob_T0030780.2	U-box domain-containing protein 19	481.15	3.09	1.63	12.8921	4.98393426181477e-38	2.61898e-36	0.13	Qrob_Chr03	mRNA	50360635	50362978	-
Qrob_T0072590.2	G-type lectin S-receptor-like serine/threonine-protein kinase At4g27290	143.76	3.09	1.63	8.38016	5.28568738729909e-17	1.00653e-15	0.19	Qrob_Chr05	mRNA	40511982	40516408	-
Qrob_T0033170.2	ethylene-responsive transcription factor ERF025-like	142.79	3.1	1.63	8.35159	6.73526161193335e-17	1.27578e-15	0.2	Qrob_Chr08	mRNA	20370690	20371355	-
Qrob_T0369760.2	cytochrome P450 94A2-like	99.77	3.09	1.63	7.08293	1.41141348281847e-12	1.8874e-11	0.23	Qrob_Chr10	mRNA	12972048	12973827	-
Qrob_T0172720.2	uncharacterized LOC115950919, transcript variant X1	29.49	3.08	1.63	3.82373	0.000131445219669705	0.000605026	0.43	Qrob_Chr06	mRNA	49094179	49099332	-
Qrob_T0515700.2		28.7	3.09	1.63	3.72917	0.000192108516365011	0.000851866	0.44	Qrob_Chr06	mRNA	39787298	39789150	-
Qrob_T0027850.2	uncharacterized LOC115994009, transcript variant X1	11.96	3.1	1.63	2.47192	0.0134389211729426	0.0370423	0.66	Qrob_Chr09	mRNA	23436710	23438637	-
Qrob_T0648240.2	uncharacterized LOC115982127	11.38	3.1	1.63	2.34377	0.0190897347591255	0.0496904	0.7	Qrob_Chr01	mRNA	26829092	26830259	+
Qrob_T0206680.2	L-idonate 5-dehydrogenase-like	1359.55	3.08	1.62	19.8047	2.71023788295563e-87	4.90553e-85	0.08	Qrob_Chr09	mRNA	18701139	18704372	+
Qrob_T0033670.2	O-glucosyltransferase rumi homolog, transcript variant X1	271.3	3.07	1.62	10.6607	1.55499702408776e-26	5.04782e-25	0.15	Qrob_Chr08	mRNA	19651509	19658305	-
Qrob_T0400720.2	zinc finger BED domain-containing protein DAYSLEEPER-like	179.26	3.08	1.62	9.57289	1.03955824217794e-21	2.60529e-20	0.17	Qrob_Chr05	mRNA	28527726	28530019	-
Qrob_T0436020.2	transcription factor bHLH51	151.07	3.08	1.62	8.18492	2.72476264961428e-16	4.93681e-15	0.2	Qrob_Chr08	mRNA	47994336	47995651	+
Qrob_T0130450.2	TSL-kinase interacting protein 1	54.37	3.08	1.62	5.44112	5.29464338638736e-08	4.19058e-07	0.3	Qrob_Chr07	mRNA	36652440	36656265	+
Qrob_T0738250.2	probable WRKY transcription factor 75	46.24	3.06	1.62	5.06698	4.04184772172416e-07	2.86381e-06	0.32	Qrob_Chr01	mRNA	20278849	20280936	+
Qrob_T0158030.2	auxin-responsive protein SAUR23-like	19.71	3.07	1.62	3.2935	0.00098948135525745	0.00377969	0.49	Qrob_Chr11	mRNA	43506284	43506816	+
Qrob_T0331120.2	zeatin O-glucosyltransferase-like	1179.55	3.06	1.61	18.6108	2.6265723530879e-77	3.70595e-75	0.09	Qrob_Chr07	mRNA	685893	687293	+
Qrob_T0685660.2	probable F-box protein At2g36090	87.12	3.06	1.61	6.49781	8.14988679139977e-11	9.1046e-10	0.25	Qrob_Chr02	mRNA	42881513	42882762	-
Qrob_T0193560.2	protein RRNAD1, transcript variant X10	97.67	3.06	1.61	6.32438	2.54244645222451e-10	2.70535e-09	0.26	Qrob_Chr10	mRNA	40293607	40298286	+
Qrob_T0017250.2		24.09	3.05	1.61	3.59705	0.000321845851432533	0.00136309	0.45	Qrob_Chr08	mRNA	57332946	57334798	+
Qrob_T0474680.2	pentatricopeptide repeat-containing protein At4g04370	17.36	3.05	1.61	3.01689	0.00255382849569118	0.0087449	0.53	Qrob_Chr05	mRNA	57011746	57014347	-
Qrob_T0477550.2	SPX domain-containing membrane protein At4g22990-like, transcript variant X1	1088.02	3.04	1.6	18.5595	6.83293294915794e-77	9.56557e-75	0.09	Qrob_Chr12	mRNA	13607767	13617621	-
Qrob_T0573380.2		661.14	3.03	1.6	15.83	1.93145552481513e-56	1.72188e-54	0.1	Qrob_Chr10	mRNA	11208431	11210547	-
Qrob_T0675780.2	glutathione S-transferase U7-like	143.45	3.03	1.6	8.07527	6.73295558764323e-16	1.1782e-14	0.2	Qrob_Chr07	mRNA	31851720	31852967	+
Qrob_T0398460.2	cytochrome P450 81Q32-like	63.06	3.02	1.6	5.63941	1.70629785169318e-08	1.45319e-07	0.28	Qrob_Chr08	mRNA	63815696	63817859	+
Qrob_T0159330.2	crocetin glucosyltransferase, chloroplastic-like	41.22	3.04	1.6	4.08585	4.39156559454612e-05	0.000222799	0.39	Qrob_Chr10	mRNA	4832056	4833429	+
Qrob_T0147350.2		17.79	3.04	1.6	3.17409	0.00150308549201547	0.00548326	0.5	Qrob_Chr04	mRNA	11766514	11767138	+
Qrob_T0395960.2	putative zinc finger protein CONSTANS-LIKE 11, transcript variant X4	20.22	3.04	1.6	3.06743	0.00215909395190083	0.00751531	0.52	Qrob_H2.3_Sc0000105	mRNA	287342	291341	+
Qrob_T0173250.2	uncharacterized LOC115974026	4744.01	3	1.59	19.4804	1.61145783397571e-84	2.69866e-82	0.08	Qrob_Chr02	mRNA	110268084	110269164	+
Qrob_T0219540.2	heat stress transcription factor C-1	139.15	3.01	1.59	8.02554	1.01080424853999e-15	1.7416e-14	0.2	Qrob_Chr02	mRNA	88331595	88332893	-
Qrob_T0427490.2	G-type lectin S-receptor-like serine/threonine-protein kinase RKS1, transcript variant X1	69.78	3.01	1.59	5.97978	2.23436196390411e-09	2.11391e-08	0.27	Qrob_Chr02	mRNA	113347972	113351689	+
Qrob_T0349760.2	probable mannitol dehydrogenase	64.15	3	1.59	5.3532	8.64119156014038e-08	6.65413e-07	0.3	Qrob_Chr11	mRNA	48719626	48721972	+
Qrob_T0688170.2		23.63	3	1.59	3.3943	0.00068804504136806	0.00272225	0.47	Qrob_Chr03	mRNA	45327261	45333091	-
Qrob_T0593730.2		6341.72	3	1.58	17.9113	9.63249611127845e-72	1.25989e-69	0.09	Qrob_Chr11	mRNA	18765923	18767289	+
Qrob_T0412680.2		209.82	2.98	1.58	10.0323	1.09903408999461e-23	3.04383e-22	0.16	Qrob_Chr05	mRNA	19219393	19222243	+
Qrob_T0736400.2	anthocyanidin 5,3-O-glucosyltransferase-like	80.98	3	1.58	6.22195	4.91003174098603e-10	5.02185e-09	0.25	Qrob_Chr08	mRNA	51957215	51958782	+
Qrob_T0382810.2	F-box/kelch-repeat protein At3g23880-like	24.32	2.99	1.58	3.49231	0.000478867479382214	0.00196044	0.45	Qrob_Chr04	mRNA	13477957	13479164	-
Qrob_T0383250.2		23.51	3	1.58	3.16522	0.00154964337971469	0.00563247	0.5	Qrob_Chr07	mRNA	34825761	34828213	+
Qrob_T0278390.2	probable xyloglucan endotransglucosylase/hydrolase protein 23	1464.47	2.98	1.57	18.3213	5.60006002608977e-75	7.54492e-73	0.09	Qrob_Chr02	mRNA	107413354	107414691	+
Qrob_T0205230.2	BTB/POZ domain-containing protein At2g30600, transcript variant X3	1286.12	2.97	1.57	14.6167	2.19882334451609e-48	1.5331e-46	0.11	Qrob_Chr02	mRNA	22887065	22893683	-
Qrob_T0057430.2	zinc finger protein 5-like, transcript variant X2	400.32	2.96	1.57	12.7784	2.16436880551188e-37	1.10809e-35	0.12	Qrob_Chr03	mRNA	33237653	33238590	+
Qrob_T0310210.2	GDSL esterase/lipase 1-like	300.95	2.97	1.57	10.7359	6.90764260233878e-27	2.27116e-25	0.15	Qrob_H2.3_Sc0001163	mRNA	12882	14773	-
Qrob_T0752140.2	cytochrome P450 76T24-like	58.59	2.97	1.57	5.52895	3.22160237951669e-08	2.63357e-07	0.28	Qrob_Chr05	mRNA	67340080	67340601	+
Qrob_T0146510.2		54.44	2.98	1.57	5.26871	1.37386548452886e-07	1.02962e-06	0.3	Qrob_Chr03	mRNA	2452415	2454592	-
Qrob_T0701720.2	uncharacterized oxidoreductase At4g09670-like	47.97	2.97	1.57	4.72897	2.25664977260093e-06	1.42887e-05	0.33	Qrob_Chr01	mRNA	39046124	39048023	-
Qrob_T0705110.2	probable RNA-dependent RNA polymerase 1	27.29	2.97	1.57	3.80333	0.000142761977386527	0.000651925	0.41	Qrob_Chr03	mRNA	29237049	29243575	+
Qrob_T0235870.2	protein EARLY FLOWERING 4-like	25.48	2.97	1.57	3.64846	0.00026381915899664	0.00113885	0.43	Qrob_Chr08	mRNA	67810653	67811095	-
Qrob_T0241800.2	acid phosphatase 1, transcript variant X1	13.26	2.97	1.57	2.62231	0.00873354336645828	0.0255922	0.6	Qrob_Chr07	mRNA	30956658	30959401	-
Qrob_T0654870.2		84.86	2.94	1.56	6.13224	8.66502806951736e-10	8.59738e-09	0.25	Qrob_Chr04	mRNA	6234946	6236247	+
Qrob_T0592440.2	tuberculostearic acid methyltransferase UfaA1-like, transcript variant X8	57.31	2.95	1.56	5.11654	3.11197685821697e-07	2.23143e-06	0.31	Qrob_Chr06	mRNA	24910769	24917525	+
Qrob_T0176100.2		29.44	2.96	1.56	3.95135	7.77100012174643e-05	0.000374419	0.4	Qrob_Chr05	mRNA	38601839	38609025	-
Qrob_T0622590.2		18.75	2.95	1.56	3.04042	0.00236252010553004	0.0081537	0.51	Qrob_Chr02	mRNA	113381395	113384761	+
Qrob_T0123650.2		12.64	2.96	1.56	2.55607	0.0105862261368724	0.0301773	0.61	Qrob_Chr09	mRNA	24835417	24838693	-
Qrob_T0740090.2	trihelix transcription factor GT-3b-like	86.83	2.92	1.55	6.50073	7.99313339993484e-11	8.94622e-10	0.24	Qrob_H2.3_Sc0000774	mRNA	195565	197195	+
Qrob_T0162880.2	E3 ubiquitin-protein ligase MBR2-like, transcript variant X4	87.76	2.93	1.55	5.92746	3.0766177555241e-09	2.85647e-08	0.26	Qrob_Chr06	mRNA	46010114	46012015	+
Qrob_T0455290.2	18.2 kDa class I heat shock protein-like	16.19	2.92	1.55	2.86791	0.00413192724382416	0.0133118	0.54	Qrob_Chr01	mRNA	35000761	35001300	+
Qrob_T0245410.2	F-box/kelch-repeat protein At1g67480, transcript variant X2	1831.1	2.9	1.54	18.7999	7.55890524496988e-79	1.09232e-76	0.08	Qrob_Chr11	mRNA	26520921	26523664	+
Qrob_T0366500.2	uncharacterized calcium-binding protein At1g02270-like, transcript variant X3	617.1	2.9	1.54	14.1858	1.12227500212448e-45	7.1566e-44	0.11	Qrob_Chr02	mRNA	107756561	107761035	+
Qrob_T0176070.2		437.4	2.92	1.54	12.3182	7.23112274051241e-35	3.392e-33	0.13	Qrob_Chr05	mRNA	38583852	38586894	-
Qrob_T0137760.2	uncharacterized LOC115955387, transcript variant X1	256.79	2.91	1.54	9.87641	5.26850033400634e-23	1.39861e-21	0.16	Qrob_Chr08	mRNA	2794174	2802180	-
Qrob_T0318610.2	protein BIG GRAIN 1-like B	130.91	2.91	1.54	7.95664	1.7677185762497e-15	3.00244e-14	0.19	Qrob_Chr05	mRNA	4276744	4278474	-
Qrob_T0446360.2	probable anion transporter 5	112.9	2.9	1.54	7.18273	6.83309282785319e-13	9.42588e-12	0.21	Qrob_Chr08	mRNA	41040328	41041797	+
Qrob_T0492430.2	pleiotropic drug resistance protein 2-like, transcript variant X1	99.24	2.91	1.54	6.82089	9.04763000853951e-12	1.11964e-10	0.23	Qrob_Chr04	mRNA	20847873	20857460	-
Qrob_T0439660.2	probable LRR receptor-like serine/threonine-protein kinase At1g53430, transcript variant X1	82.88	2.9	1.54	6.19349	5.88470503320983e-10	5.96763e-09	0.25	Qrob_Chr10	mRNA	28190309	28199060	-
Qrob_T0736490.2	RNA polymerase sigma factor sigC, transcript variant X1	56.55	2.9	1.54	5.21108	1.87740129751823e-07	1.38669e-06	0.29	Qrob_Chr12	mRNA	36314616	36319913	-
Qrob_T0009560.2		12.08	2.91	1.54	2.4025	0.016283430836761	0.0435172	0.64	Qrob_Chr03	mRNA	7143563	7145438	+
Qrob_T0015900.2	probable aldo-keto reductase 1	66.89	2.88	1.53	5.55148	2.83255731194399e-08	2.33471e-07	0.27	Qrob_Chr03	mRNA	18321901	18327840	-
Qrob_T0245600.2	disease resistance protein RGA2-like, transcript variant X5	75.87	2.89	1.53	5.13616	2.80404196152193e-07	2.02522e-06	0.3	Qrob_Chr11	mRNA	26834039	26837640	+
Qrob_T0061770.2		12.99	2.89	1.53	2.42216	0.015428487285698	0.041613	0.63	Qrob_Chr10	mRNA	44295335	44296515	+
Qrob_T0510490.2	F-box protein PP2-A13-like	527.47	2.87	1.52	13.5416	8.8809470347956e-42	5.16681e-40	0.11	Qrob_Chr08	mRNA	53970164	53974220	+
Qrob_T0200590.2	cytochrome P450 CYP736A12-like	313.43	2.86	1.52	9.94695	2.60041430673824e-23	7.02818e-22	0.15	Qrob_Chr06	mRNA	35348510	35350569	-
Qrob_T0538510.2	basic blue protein-like	132.03	2.87	1.52	7.50956	5.93264699053255e-14	8.85893e-13	0.2	Qrob_Chr06	mRNA	43311180	43312118	-
Qrob_T0642010.2	serine/threonine-protein kinase SAPK2, transcript variant X1	123.75	2.86	1.52	7.30899	2.6916135713146e-13	3.82179e-12	0.21	Qrob_Chr06	mRNA	52375752	52379935	-
Qrob_T0590790.2	uncharacterized LOC115971193, transcript variant X2	105.58	2.87	1.52	6.48383	8.94252343246513e-11	9.93435e-10	0.23	Qrob_Chr12	mRNA	14974087	14975106	+
Qrob_T0206660.2	sorbitol dehydrogenase, transcript variant X2	80.57	2.86	1.52	6.01227	1.82948752218878e-09	1.7484e-08	0.25	Qrob_Chr09	mRNA	18686988	18690235	-
Qrob_T0388920.2		61.87	2.88	1.52	5.0639	4.10762370593896e-07	2.90927e-06	0.3	Qrob_Chr12	mRNA	31013935	31016031	-
Qrob_T0061720.2		51.5	2.87	1.52	4.92	8.6544210473405e-07	5.84981e-06	0.31	Qrob_Chr10	mRNA	44266088	44267094	+
Qrob_T0647400.2	exocyst complex component EXO70H1-like	38.16	2.86	1.52	4.19106	2.7765451947406e-05	0.000145306	0.36	Qrob_Chr07	mRNA	48634202	48636422	-
Qrob_T0287200.2		25.56	2.86	1.52	3.44836	0.000564010902837895	0.00227011	0.44	Qrob_Chr03	mRNA	2903896	2907663	+
Qrob_T0073750.2	pectin acetylesterase 8-like	14.1	2.86	1.52	2.6198	0.00879816487812899	0.0257479	0.58	Qrob_H2.3_Sc0000921	mRNA	67201	71013	+
Qrob_T0011300.2		13.75	2.87	1.52	2.48857	0.0128256456994531	0.035637	0.61	Qrob_Chr11	mRNA	34839692	34842560	+
Qrob_T0013330.2	probable aldo-keto reductase 3, transcript variant X4	617.93	2.84	1.51	14.2762	3.08009306321106e-46	2.01431e-44	0.11	Qrob_Chr05	mRNA	22152537	22156195	+
Qrob_T0682360.2	polyphenol oxidase, chloroplastic-like, transcript variant X2	420.66	2.85	1.51	12.6511	1.10343593712814e-36	5.53851e-35	0.12	Qrob_Chr01	mRNA	29891116	29894553	-
Qrob_T0013140.2	dynein light chain 1, cytoplasmic-like	475.13	2.85	1.51	10.1622	2.92511758010884e-24	8.39987e-23	0.15	Qrob_Chr05	mRNA	21805598	21806956	+
Qrob_T0487240.2	uncharacterized oxidoreductase At4g09670-like	135.88	2.86	1.51	7.37008	1.70524235706798e-13	2.47019e-12	0.21	Qrob_Chr05	mRNA	24581375	24583170	-
Qrob_T0084120.2	AAA-ATPase At2g46620-like	103.71	2.85	1.51	6.72728	1.72863408203875e-11	2.07471e-10	0.22	Qrob_Chr01	mRNA	50483888	50485625	-
Qrob_T0728310.2	putative disease resistance RPP13-like protein 1	44.32	2.85	1.51	4.00995	6.07312510552201e-05	0.000298149	0.38	Qrob_Chr11	mRNA	32675247	32678531	+
Qrob_T0234500.2	GDSL esterase/lipase 1-like	22.72	2.84	1.51	3.05876	0.00222252703459503	0.00771662	0.49	Qrob_H2.3_Sc0000103	mRNA	1384437	1386684	+
Qrob_T0210810.2	LEAF RUST 10 DISEASE-RESISTANCE LOCUS RECEPTOR-LIKE PROTEIN KINASE-like 1.2	17.34	2.85	1.51	2.85098	0.00435840457820492	0.0139511	0.53	Qrob_Chr06	mRNA	3795673	3796964	+
Qrob_T0707000.2	glutathione S-transferase L3-like	16.24	2.84	1.51	2.57766	0.00994711687115241	0.0285966	0.58	Qrob_Chr06	mRNA	44605615	44608420	+
Qrob_T0760430.2	uncharacterized protein At5g39570	216.31	2.83	1.5	9.31928	1.17127342875344e-20	2.79468e-19	0.16	Qrob_Chr05	mRNA	62813029	62814221	-
Qrob_T0682190.2	germin-like protein subfamily 1 member 7	106.83	2.82	1.5	6.74271	1.55456988379786e-11	1.88091e-10	0.22	Qrob_Chr09	mRNA	3981806	3982668	-
Qrob_T0030820.2	protein MAK16 homolog A-like	57.82	2.82	1.5	4.67262	2.97383477851359e-06	1.84644e-05	0.32	Qrob_Chr03	mRNA	50304685	50308784	-
Qrob_T0279450.2		3420.68	2.81	1.49	19.344	2.29119936275985e-83	3.69874e-81	0.08	Qrob_Chr06	mRNA	1903207	1908819	+
Qrob_T0178170.2	metal-nicotianamine transporter YSL1, transcript variant X2	621.3	2.8	1.49	13.0333	7.91051660056437e-39	4.28243e-37	0.11	Qrob_Chr02	mRNA	41630461	41634628	+
Qrob_T0593860.2	uncharacterized LOC115968686	221.51	2.81	1.49	9.5851	9.23649232594393e-22	2.32456e-20	0.16	Qrob_Chr11	mRNA	28391253	28392948	-
Qrob_T0373090.2		53.64	2.8	1.49	4.85799	1.18582148579087e-06	7.82066e-06	0.31	Qrob_Chr11	mRNA	21763436	21769057	+
Qrob_T0345120.2		51	2.81	1.49	4.51137	6.44105125318141e-06	3.7534e-05	0.33	Qrob_Chr05	mRNA	40107640	40111369	-
Qrob_T0039450.2	thaumatin-like protein 1	43.59	2.81	1.49	3.92189	8.78575260232766e-05	0.000417702	0.38	Qrob_Chr01	mRNA	2224934	2225484	-
Qrob_T0049880.2	glutathione transferase GST 23-like	32.88	2.82	1.49	3.66739	0.000245041999037706	0.00106498	0.41	Qrob_Chr06	mRNA	18085305	18086544	+
Qrob_T0155940.2	ubiquitin carboxyl-terminal hydrolase 25	33.39	2.8	1.49	3.33614	0.000849503800002897	0.00329344	0.45	Qrob_Chr04	mRNA	40646687	40648104	+
Qrob_T0427740.2	G-type lectin S-receptor-like serine/threonine-protein kinase At1g11410, transcript variant X1	13.41	2.81	1.49	2.41972	0.0155323438676375	0.0418344	0.62	Qrob_Chr02	mRNA	113677149	113680610	+
Qrob_T0378130.2		13.02	2.8	1.49	2.35566	0.018490074351004	0.0484108	0.63	Qrob_H2.3_Sc0000536	mRNA	201057	203178	+
Qrob_T0707900.2	thiol protease aleurain-like	8917.71	2.79	1.48	23.6763	6.32411421087815e-124	2.36087e-121	0.06	Qrob_Chr11	mRNA	1178136	1181944	-
Qrob_T0244170.2	WRKY transcription factor WRKY24-like	1703.8	2.79	1.48	19.8471	1.16661014815181e-87	2.1551e-85	0.07	Qrob_Chr01	mRNA	33451468	33454756	+
Qrob_T0148930.2	protein REVEILLE 7-like, transcript variant X1	983.02	2.79	1.48	16.5565	1.43782111765331e-61	1.48927e-59	0.09	Qrob_Chr10	mRNA	34116580	34119050	+
Qrob_T0654090.2		315.37	2.8	1.48	10.0055	1.44202847255427e-23	3.96923e-22	0.15	Qrob_Chr10	mRNA	20277	21368	-
Qrob_T0521120.2	uncharacterized LOC115989568	20.79	2.8	1.48	2.84183	0.00448553081395653	0.0143069	0.52	Qrob_H2.3_Sc0000302	mRNA	644695	648375	-
Qrob_T0370870.2	cysteine-rich receptor-like protein kinase 2	13.19	2.79	1.48	2.50285	0.0123197025044169	0.0343911	0.59	Qrob_Chr02	mRNA	68606467	68606880	-
Qrob_T0172650.2	salicylic acid-binding protein 2-like	1461.08	2.76	1.47	19.3953	8.45521556934874e-84	1.38999e-81	0.08	Qrob_Chr06	mRNA	49022488	49024544	+
Qrob_T0758410.2	methylcrotonoyl-CoA carboxylase beta chain, mitochondrial	1516.36	2.77	1.47	19.0947	2.79408332183222e-81	4.39186e-79	0.08	Qrob_Chr11	mRNA	28471971	28477846	+
Qrob_T0318020.2	cytochrome P450 CYP82D47-like	442.48	2.76	1.47	11.3018	1.28497102445696e-29	4.79696e-28	0.13	Qrob_Chr02	mRNA	8134008	8136750	+
Qrob_T0632370.2	protein PIN-LIKES 3-like, transcript variant X6	301.88	2.78	1.47	10.2877	8.00736683868122e-25	2.3795e-23	0.14	Qrob_Chr02	mRNA	26062312	26067448	+
Qrob_T0257420.2		365.18	2.77	1.47	9.02096	1.86444631467337e-19	4.1399e-18	0.16	Qrob_Chr08	mRNA	18487291	18488010	-
Qrob_T0456880.2	F-box/kelch-repeat protein At3g61590-like	153.32	2.77	1.47	7.03254	2.02813576657471e-12	2.67418e-11	0.21	Qrob_Chr02	mRNA	46682458	46684394	-
Qrob_T0157390.2		22.84	2.78	1.47	3.18501	0.00144747189390544	0.00530414	0.46	Qrob_Chr09	mRNA	9922844	9926231	-
Qrob_T0357390.2	transcription factor MYBS3	869.26	2.75	1.46	16.2859	1.2437504461252e-59	1.21786e-57	0.09	Qrob_Chr05	mRNA	17324448	17330094	-
Qrob_T0057850.2	uncharacterized LOC115992109	512.21	2.75	1.46	11.7186	1.02316441633983e-31	4.15739e-30	0.12	Qrob_Chr05	mRNA	66046722	66050615	-
Qrob_T0451570.2	L-type lectin-domain containing receptor kinase S.1	308.63	2.76	1.46	10.9116	1.01484543752483e-27	3.47042e-26	0.13	Qrob_Chr10	mRNA	11122594	11124749	-
Qrob_T0001430.2	serine--glyoxylate aminotransferase	251.9	2.74	1.46	9.22243	2.90431343751613e-20	6.69786e-19	0.16	Qrob_Chr01	mRNA	24850348	24853418	-
Qrob_T0333700.2	2-alkenal reductase (NADP(+)-dependent)-like	147.43	2.76	1.46	7.22697	4.93893566954355e-13	6.85583e-12	0.2	Qrob_H2.3_Sc0000132	mRNA	388002	390134	-
Qrob_T0119040.2	cysteine-rich receptor-like protein kinase 10	106.74	2.74	1.46	6.4158	1.40083728336829e-10	1.52593e-09	0.23	Qrob_Chr05	mRNA	62078833	62082616	+
Qrob_T0426520.2	18.1 kDa class I heat shock protein-like	38.83	2.75	1.46	4.03108	5.55214225365924e-05	0.000274679	0.36	Qrob_Chr01	mRNA	42254640	42255092	+
Qrob_T0537870.2	cytochrome P450 82G1-like	18.88	2.76	1.46	2.96042	0.00307214958186762	0.0102628	0.49	Qrob_Chr09	mRNA	34594454	34596936	+
Qrob_T0247190.2	UDP-glycosyltransferase 87A2-like	152.52	2.74	1.45	7.58899	3.22408816654823e-14	4.92099e-13	0.19	Qrob_Chr04	mRNA	22869018	22872306	+
Qrob_T0101960.2	synaptotagmin-3-like, transcript variant X1	173.16	2.72	1.45	7.33784	2.17075618238797e-13	3.11931e-12	0.2	Qrob_Chr08	mRNA	60244890	60251362	+
Qrob_T0310230.2	GDSL esterase/lipase 1-like	107.04	2.73	1.45	6.77629	1.23299593851193e-11	1.51122e-10	0.21	Qrob_Chr01	mRNA	42599471	42601379	+
Qrob_T0288290.2	C2 and GRAM domain-containing protein At1g03370	65.95	2.73	1.45	5.34939	8.8253315733558e-08	6.77752e-07	0.27	Qrob_Chr02	mRNA	102817307	102823641	+
Qrob_T0336120.2	probable N-acetyltransferase HLS1	52.6	2.73	1.45	4.68816	2.7566824649424e-06	1.71995e-05	0.31	Qrob_Chr05	mRNA	54884450	54886036	-
Qrob_T0596290.2		26.46	2.73	1.45	3.21153	0.00132027892878624	0.00488803	0.45	Qrob_Chr08	mRNA	43092624	43095238	-
Qrob_T0079100.2	1-aminocyclopropane-1-carboxylate synthase 1, transcript variant X1	23.64	2.74	1.45	3.13216	0.00173525370231164	0.0062188	0.46	Qrob_Chr04	mRNA	29222347	29223499	+
Qrob_T0460850.2	ribosome maturation protein SBDS	1227.97	2.72	1.44	16.7753	3.70086937645766e-63	3.92402e-61	0.09	Qrob_Chr09	mRNA	29202366	29204997	+
Qrob_T0710390.2	uncharacterized LOC115969880	1260.45	2.71	1.44	14.2705	3.34406621015489e-46	2.17899e-44	0.1	Qrob_Chr12	mRNA	26609217	26609732	+
Qrob_T0400980.2	G-type lectin S-receptor-like serine/threonine-protein kinase SD2-5	245.87	2.72	1.44	9.21494	3.11452196559353e-20	7.1276e-19	0.16	Qrob_Chr05	mRNA	28126610	28129140	-
Qrob_T0183970.2	protein BOBBER 1-like	221.28	2.7	1.44	8.8022	1.34154511275999e-18	2.8116e-17	0.16	Qrob_Chr01	mRNA	38801785	38802693	+
Qrob_T0528690.2	polyadenylate-binding protein 3-like	39.99	2.71	1.44	4.2236	2.4042578258468e-05	0.000127348	0.34	Qrob_Chr02	mRNA	50820775	50825966	-
Qrob_T0478580.2	probable glutathione S-transferase	18.03	2.71	1.44	2.87821	0.00399939046199308	0.0129383	0.5	Qrob_Chr03	mRNA	22265765	22265866	-
Qrob_T0030880.2	ubiquitin-like-specific protease 1D, transcript variant X8	24.28	2.72	1.44	2.75392	0.005888533306861	0.0181246	0.52	Qrob_Chr03	mRNA	50203557	50206238	-
Qrob_T0035930.2	acylamino-acid-releasing enzyme-like, transcript variant X2	15.9	2.71	1.44	2.54122	0.0110467836569566	0.031301	0.57	Qrob_Chr06	mRNA	14640341	14643295	-
Qrob_T0124040.2	heat stress transcription factor A-1b, transcript variant X5	772.95	2.7	1.43	14.5066	1.09977733897351e-47	7.40861e-46	0.1	Qrob_Chr09	mRNA	24388764	24395838	-
Qrob_T0266770.2	cationic amino acid transporter 7, chloroplastic	508.31	2.69	1.43	11.511	1.16070519903334e-30	4.55113e-29	0.12	Qrob_Chr04	mRNA	21310300	21315341	+
Qrob_T0278320.2	uncharacterized LOC115973989	54.21	2.7	1.43	4.83067	1.36072746677277e-06	8.90861e-06	0.3	Qrob_Chr02	mRNA	107288015	107288640	-
Qrob_T0041560.2	chaperone protein dnaJ 20, chloroplastic-like	56	2.69	1.43	4.79885	1.59579585980558e-06	1.03306e-05	0.3	Qrob_Chr01	mRNA	47517727	47519116	-
Qrob_T0181000.2	nuclear intron maturase 3, mitochondrial-like, transcript variant X1	13.37	2.7	1.43	2.45027	0.0142750976429692	0.0389457	0.58	Qrob_Chr07	mRNA	5732896	5735214	+
Qrob_T0502610.2	copper chaperone for superoxide dismutase, chloroplastic/cytosolic, transcript variant X1	731.45	2.67	1.42	13.9019	6.17196990984195e-44	3.82683e-42	0.1	Qrob_Chr12	mRNA	13030085	13033433	-
Qrob_T0132290.2	probable inactive poly [ADP-ribose] polymerase SRO3	492.47	2.67	1.42	12.3766	3.49749957447181e-35	1.6668e-33	0.11	Qrob_Chr08	mRNA	10656567	10658485	-
Qrob_T0465040.2	anthocyanidin 3-O-glucosyltransferase 5-like	327.76	2.67	1.42	10.5744	3.91619520350447e-26	1.23983e-24	0.13	Qrob_Chr06	mRNA	50219033	50220572	-
Qrob_T0424720.2	receptor-like cytosolic serine/threonine-protein kinase RBK2	239.41	2.67	1.42	9.24327	2.3907015552129e-20	5.55629e-19	0.15	Qrob_Chr12	mRNA	4773317	4775753	-
Qrob_T0068370.2	alkaline/neutral invertase A, mitochondrial-like	244.85	2.67	1.42	9.06912	1.19982467179162e-19	2.68746e-18	0.16	Qrob_Chr02	mRNA	100988780	100993186	+
Qrob_T0173060.2	thioredoxin-like protein HCF164, chloroplastic	77.43	2.68	1.42	5.59784	2.17039244556306e-08	1.82344e-07	0.25	Qrob_Chr06	mRNA	49564512	49565697	-
Qrob_T0174110.2	sodium-dependent phosphate transport protein 1, chloroplastic	31.32	2.68	1.42	3.54731	0.000389189064149185	0.00162183	0.4	Qrob_Chr11	mRNA	33008708	33014301	-
Qrob_T0656140.2	probable WRKY transcription factor 31	596.06	2.65	1.41	11.9906	3.98213461601158e-33	1.73615e-31	0.12	Qrob_Chr08	mRNA	35271461	35274454	-
Qrob_T0333620.2	2-alkenal reductase (NADP(+)-dependent)-like	234.54	2.65	1.41	8.63586	5.82852159570986e-18	1.16825e-16	0.16	Qrob_H2.3_Sc0000132	mRNA	496315	498473	-
Qrob_T0509680.2	hydroquinone glucosyltransferase-like	87.09	2.66	1.41	5.66908	1.4356763742051e-08	1.23326e-07	0.25	Qrob_Chr04	mRNA	15201607	15203181	-
Qrob_T0586330.2	pentatricopeptide repeat-containing protein At1g25360, transcript variant X2	37.31	2.65	1.41	3.50777	0.000451874250098791	0.00185885	0.4	Qrob_Chr10	mRNA	46207401	46214992	-
Qrob_T0242130.2	probable LRR receptor-like serine/threonine-protein kinase At3g47570	37	2.65	1.41	3.49144	0.000480416629810211	0.00196588	0.4	Qrob_Chr04	mRNA	8014192	8016549	+
Qrob_T0236890.2	cinnamoyl-CoA reductase 1	1934.01	2.64	1.4	16.0365	7.10075845830352e-58	6.52505e-56	0.09	Qrob_Chr01	mRNA	51553333	51556342	+
Qrob_T0480650.2	zinc finger protein CONSTANS-LIKE 9, transcript variant X3	369.56	2.63	1.4	11.3117	1.14890789410427e-29	4.32506e-28	0.12	Qrob_Chr04	mRNA	38241662	38244785	-
Qrob_T0422130.2	NAC domain containing protein 50-like, transcript variant X1	196.95	2.65	1.4	8.18216	2.78810367717786e-16	5.04138e-15	0.17	Qrob_Chr09	mRNA	8295479	8300905	-
Qrob_T0025590.2	germin-like protein subfamily 1 member 11	42.22	2.64	1.4	4.14224	3.43936938609934e-05	0.000177813	0.34	Qrob_H2.3_Sc0000044	mRNA	19316	20254	+
Qrob_T0427550.2		17.7	2.64	1.4	2.66403	0.00772108390865878	0.0229862	0.53	Qrob_Chr02	mRNA	113475841	113479195	+
Qrob_T0663870.2		14.35	2.64	1.4	2.46915	0.0135436082127264	0.0372907	0.57	Qrob_Chr01	mRNA	5011557	5014163	-
Qrob_T0495120.2	tropinone reductase-like 3	1075.89	2.62	1.39	16.0946	2.78513805383081e-58	2.62668e-56	0.09	Qrob_Chr05	mRNA	54751742	54754801	-
Qrob_T0590240.2	wall-associated receptor kinase-like 20	748.5	2.62	1.39	12.207	2.85111052627513e-34	1.30663e-32	0.11	Qrob_Chr08	mRNA	65237635	65240981	+
Qrob_T0567490.2	probable serine/threonine-protein kinase PBL19	213.59	2.62	1.39	8.71717	2.85249922324598e-18	5.85498e-17	0.16	Qrob_Chr12	mRNA	9924452	9930635	-
Qrob_T0326770.2	serine--tRNA ligase-like, transcript variant X2	98.19	2.62	1.39	5.86034	4.61917280205972e-09	4.19306e-08	0.24	Qrob_Chr02	mRNA	370107	375539	-
Qrob_T0480920.2	glycosyltransferase BC10-like	71.46	2.61	1.39	5.15611	2.52133457447654e-07	1.83434e-06	0.27	Qrob_Chr01	mRNA	52912636	52916547	+
Qrob_T0166530.2	UDP-glycosyltransferase 83A1-like	35.69	2.61	1.39	3.62498	0.000288985853991053	0.00123677	0.38	Qrob_Chr10	mRNA	16918192	16919734	-
Qrob_T0540670.2	exocyst complex component EXO70H1-like	24.45	2.62	1.39	2.89018	0.00385023347187522	0.0125065	0.48	Qrob_Chr05	mRNA	68852724	68854959	-
Qrob_T0081890.2	salutaridine reductase-like, transcript variant X2	15.32	2.62	1.39	2.54895	0.01080463057112	0.0306973	0.54	Qrob_Chr08	mRNA	69507413	69508303	-
Qrob_T0628650.2	probable low-specificity L-threonine aldolase 1, transcript variant X3	1887.12	2.6	1.38	18.8306	4.23782066684433e-79	6.17378e-77	0.07	Qrob_Chr03	mRNA	24709211	24715862	-
Qrob_T0141830.2	probable serine/threonine-protein kinase PBL19, transcript variant X2	279.98	2.6	1.38	10.0114	1.35771531586207e-23	3.74291e-22	0.14	Qrob_Chr07	mRNA	19902896	19908726	-
Qrob_T0397110.2	WRKY transcription factor 6-like	161.92	2.6	1.38	7.04987	1.79084639998362e-12	2.37705e-11	0.2	Qrob_Chr08	mRNA	12697963	12700918	+
Qrob_T0010600.2		123.83	2.6	1.38	6.942	3.86587087494936e-12	4.94451e-11	0.2	Qrob_Chr11	mRNA	33457596	33458087	+
Qrob_T0247710.2	uncharacterized LOC115982014	55.75	2.61	1.38	4.63652	3.54323737455269e-06	2.16842e-05	0.3	Qrob_Chr03	mRNA	29529371	29532011	-
Qrob_T0049140.2	ubiquinol oxidase, mitochondrial-like	44.6	2.59	1.38	4.10799	3.99116831465854e-05	0.000204395	0.33	Qrob_Chr11	mRNA	17577387	17583964	-
Qrob_T0125190.2	UDP-glycosyltransferase 71K1-like	18.79	2.61	1.38	2.74598	0.00603308072968748	0.0185083	0.5	Qrob_Chr11	mRNA	41138337	41140589	+
Qrob_T0664140.2	laccase-7-like	1751.06	2.59	1.37	17.2487	1.14415521452775e-66	1.35776e-64	0.08	Qrob_Chr07	mRNA	25615977	25619916	-
Qrob_T0004680.2	probable leucine-rich repeat receptor-like protein kinase At2g33170	814.5	2.59	1.37	14.7059	5.90825092562472e-49	4.2348e-47	0.09	Qrob_Chr06	mRNA	23776396	23781375	-
Qrob_T0331770.2	probable LRR receptor-like serine/threonine-protein kinase At1g06840, transcript variant X3	135.96	2.59	1.37	7.21155	5.53191365869184e-13	7.66046e-12	0.19	Qrob_Chr07	mRNA	16960125	16971772	+
Qrob_T0572110.2		71.61	2.59	1.37	5.10685	3.27565129607597e-07	2.347e-06	0.27	Qrob_Chr08	mRNA	61130250	61136574	-
Qrob_T0124690.2		58.06	2.59	1.37	4.85345	1.21334945570793e-06	7.99633e-06	0.28	Qrob_Chr01	mRNA	16450801	16454632	-
Qrob_T0370880.2	cysteine-rich receptor-like protein kinase 2	56.69	2.58	1.37	4.77402	1.80586845802742e-06	1.15776e-05	0.29	Qrob_Chr02	mRNA	68588489	68593262	-
Qrob_T0468380.2	serine/threonine-protein kinase STN7, chloroplastic, transcript variant X1	46.68	2.59	1.37	3.9941	6.49391969687363e-05	0.000317502	0.34	Qrob_H2.3_Sc0000810	mRNA	3225	8278	-
Qrob_T0513930.2	uncharacterized LOC115993845	28.88	2.59	1.37	3.23012	0.00123739267054911	0.00461742	0.42	Qrob_Chr09	mRNA	27977850	27979010	-
Qrob_T0561290.2	LOB domain-containing protein 19-like	24.15	2.59	1.37	3.03043	0.00244209275751972	0.00840082	0.45	Qrob_Chr08	mRNA	56289056	56292751	-
Qrob_T0354900.2		20.58	2.59	1.37	2.89734	0.00376337938799704	0.0122714	0.47	Qrob_Chr03	mRNA	11890276	11901517	+
Qrob_T0436820.2	transcriptional corepressor LEUNIG, transcript variant X2	2727.96	2.57	1.36	16.1774	7.27623816120635e-59	7.04772e-57	0.08	Qrob_Chr12	mRNA	30533701	30546190	-
Qrob_T0621570.2		1294.04	2.57	1.36	15.9971	1.33921831469131e-57	1.2059e-55	0.09	Qrob_Chr06	mRNA	6681492	6685503	-
Qrob_T0317460.2	WRKY transcription factor 71-like, transcript variant X1	223.64	2.57	1.36	8.80398	1.32052886566061e-18	2.77079e-17	0.15	Qrob_Chr12	mRNA	23707967	23710088	-
Qrob_T0414110.2	beta-glucosidase BoGH3B-like, transcript variant X4	153.81	2.57	1.36	7.38999	1.46842042568906e-13	2.14096e-12	0.18	Qrob_H2.3_Sc0001093	mRNA	37832	41278	+
Qrob_T0463690.2		145.59	2.56	1.36	6.33048	2.44396850195123e-10	2.60675e-09	0.21	Qrob_Chr05	mRNA	67721768	67723624	+
Qrob_T0600860.2	putative clathrin assembly protein At4g40080	79.73	2.57	1.36	5.45713	4.83891157046539e-08	3.85885e-07	0.25	Qrob_Chr02	mRNA	4292886	4293938	+
Qrob_T0248200.2	uncharacterized LOC115986757, transcript variant X1	76.21	2.57	1.36	5.15144	2.58496000566843e-07	1.87682e-06	0.26	Qrob_Chr01	mRNA	40487977	40491304	-
Qrob_T0715920.2	putative disease resistance protein RGA3, transcript variant X1	66.77	2.56	1.36	4.85557	1.20041391780329e-06	7.91399e-06	0.28	Qrob_H2.3_Sc0000949	mRNA	12195	18311	-
Qrob_T0082080.2	20S-pre-rRNA D-site endonuclease nob1-like	21.36	2.57	1.36	2.74781	0.00599946453428353	0.0184302	0.5	Qrob_Chr08	mRNA	69106533	69108263	+
Qrob_T0699190.2	DCC family protein At1g52590, chloroplastic, transcript variant X1	18.64	2.57	1.36	2.3584	0.0183540259395569	0.048139	0.58	Qrob_Chr05	mRNA	30246527	30249327	+
Qrob_T0477630.2	12S seed storage globulin 1-like	2719.37	2.55	1.35	16.39	2.25554126235134e-60	2.24539e-58	0.08	Qrob_Chr12	mRNA	13502448	13505145	-
Qrob_T0477290.2	uncharacterized LOC115994940, transcript variant X2	281.17	2.55	1.35	9.22145	2.93109145829919e-20	6.73362e-19	0.15	Qrob_Chr06	mRNA	51688655	51692281	+
Qrob_T0480670.2		135.85	2.56	1.35	6.87295	6.28868307603176e-12	7.8802e-11	0.2	Qrob_Chr03	mRNA	42283472	42288748	+
Qrob_T0181360.2	uncharacterized LOC115958031	55.51	2.55	1.35	4.28433	1.83292883611214e-05	9.91375e-05	0.32	Qrob_Chr08	mRNA	71201171	71204565	-
Qrob_T0198850.2	sufE-like protein 2, chloroplastic	34.68	2.55	1.35	3.57468	0.00035065263333746	0.00147393	0.38	Qrob_Chr03	mRNA	8304271	8307792	+
Qrob_T0476560.2	uncharacterized LOC115964927	38.91	2.55	1.35	3.47543	0.000510036794246088	0.00207353	0.39	Qrob_Chr10	mRNA	47962486	47966419	-
Qrob_T0600280.2		32.81	2.56	1.35	3.28557	0.00101774579907477	0.00387773	0.41	Qrob_Chr08	mRNA	58872441	58886833	-
Qrob_T0598140.2	17.8 kDa class I heat shock protein-like	21.47	2.55	1.35	2.93814	0.00330188674611749	0.0109426	0.46	Qrob_Chr04	mRNA	43610898	43611614	+
Qrob_T0153090.2		22.39	2.54	1.35	2.8166	0.00485355896844793	0.015339	0.48	Qrob_Chr09	mRNA	15646326	15647301	+
Qrob_T0081840.2	(+)-neomenthol dehydrogenase-like	18.97	2.55	1.35	2.73873	0.00616764633601524	0.0188694	0.49	Qrob_Chr08	mRNA	69598700	69600392	-
Qrob_T0206670.2	sorbitol dehydrogenase-like	3391.78	2.53	1.34	18.5191	1.44915536043381e-76	2.01298e-74	0.07	Qrob_Chr09	mRNA	18695315	18699037	-
Qrob_T0657980.2	NAC domain-containing protein 2-like	1286.28	2.53	1.34	16.3373	5.36027638933957e-60	5.27752e-58	0.08	Qrob_Chr10	mRNA	37558015	37560093	+
Qrob_T0272940.2	uncharacterized LOC115975548	173.5	2.53	1.34	6.79227	1.10385440450096e-11	1.35479e-10	0.2	Qrob_Chr02	mRNA	6388391	6393631	+
Qrob_T0159520.2	monothiol glutaredoxin-S2-like	118.11	2.53	1.34	6.2963	3.04841940358164e-10	3.20944e-09	0.21	Qrob_Chr06	mRNA	6633940	6634248	+
Qrob_T0181420.2	beta-1,2-xylosyltransferase XYXT1-like	83.2	2.53	1.34	5.50452	3.7017079901338e-08	3.00412e-07	0.24	Qrob_Chr08	mRNA	70989288	70992023	-
Qrob_T0283610.2		78.5	2.52	1.34	5.3192	1.04223531428047e-07	7.92355e-07	0.25	Qrob_Chr06	mRNA	53709015	53711593	+
Qrob_T0405100.2	chaperone protein DnaJ	46.07	2.53	1.34	4.22306	2.4101294255783e-05	0.000127621	0.32	Qrob_Chr01	mRNA	588779	591275	+
Qrob_T0097880.2	kinesin-like protein KIN-14L, transcript variant X1	42.92	2.53	1.34	4.03443	5.47357715047835e-05	0.000271242	0.33	Qrob_Chr09	mRNA	33860559	33866214	+
Qrob_T0162890.2	E3 ubiquitin-protein ligase MBR2-like, transcript variant X4	32.62	2.53	1.34	3.46737	0.00052558103040626	0.00213026	0.39	Qrob_Chr06	mRNA	46014227	46015500	+
Qrob_T0205740.2		16.67	2.54	1.34	2.5737	0.0100616256572287	0.0288933	0.52	Qrob_Chr11	mRNA	46813547	46814748	-
Qrob_T0225690.2	triacylglycerol lipase SDP1	737.72	2.51	1.33	12.7647	2.58060049756024e-37	1.31369e-35	0.1	Qrob_Chr07	mRNA	5596859	5601533	+
Qrob_T0007370.2	amino acid transporter AVT1I-like	465.82	2.51	1.33	11.9014	1.16392325541412e-32	4.97765e-31	0.11	Qrob_Chr02	mRNA	85747777	85750105	+
Qrob_T0322680.2	hexose carrier protein HEX6-like	354.13	2.52	1.33	9.69503	3.16554737295312e-22	8.09179e-21	0.14	Qrob_Chr09	mRNA	25647717	25651260	-
Qrob_T0131630.2	ubiquitin-conjugating enzyme E2 11-like	249	2.51	1.33	9.01696	1.93380370397564e-19	4.28859e-18	0.15	Qrob_Chr08	mRNA	11916654	11919231	-
Qrob_T0516240.2	sugar transport protein 7-like	121.35	2.51	1.33	6.56041	5.36587387095225e-11	6.09709e-10	0.2	Qrob_Chr02	mRNA	102502145	102505352	+
Qrob_T0403110.2	germin-like protein subfamily 1 member 11	113.93	2.52	1.33	6.21293	5.20043496028095e-10	5.30373e-09	0.21	Qrob_Chr11	mRNA	2471269	2472278	+
Qrob_T0601440.2		47.18	2.51	1.33	4.06005	4.90627155815922e-05	0.000246193	0.33	Qrob_Chr04	mRNA	38020970	38031361	-
Qrob_T0375950.2		46.32	2.51	1.33	4.02284	5.75009149213895e-05	0.000283689	0.33	Qrob_Chr09	mRNA	6333537	6337486	+
Qrob_T0115410.2	probable leucine-rich repeat receptor-like protein kinase At5g49770, transcript variant X7	32.4	2.52	1.33	3.31237	0.000925096694814472	0.00355573	0.4	Qrob_Chr12	mRNA	25391114	25397619	+
Qrob_T0706950.2		29.25	2.51	1.33	3.23395	0.00122092410423051	0.00456833	0.41	Qrob_Chr06	mRNA	44657753	44659593	+
Qrob_T0002010.2	epoxide hydrolase A-like	25.87	2.52	1.33	2.95618	0.00311475780066168	0.0103916	0.45	Qrob_Chr01	mRNA	26248208	26251528	+
Qrob_T0104910.2		23.11	2.51	1.33	2.87385	0.00405504965126582	0.013095	0.46	Qrob_Chr11	mRNA	15974886	15979159	-
Qrob_T0108830.2		19.98	2.52	1.33	2.49944	0.0124389550012839	0.0346862	0.53	Qrob_Chr04	mRNA	16334951	16337018	+
Qrob_T0573250.2	protein translation factor SUI1 homolog 1	6984.42	2.49	1.32	21.5715	3.32756641737634e-103	8.16804e-101	0.06	Qrob_Chr08	mRNA	16098514	16101118	+
Qrob_T0689460.2	uncharacterized LOC115968269	4876.3	2.49	1.32	21.0827	1.14623331930743e-98	2.59992e-96	0.06	Qrob_Chr05	mRNA	11066964	11068340	-
Qrob_T0624250.2	uncharacterized protein At1g01500, transcript variant X3	524.63	2.49	1.32	12.3863	3.09938029169586e-35	1.48101e-33	0.11	Qrob_Chr02	mRNA	9418807	9419595	-
Qrob_T0601580.2	zinc finger CCCH domain-containing protein 1-like, transcript variant X2	49.45	2.5	1.32	4.16863	3.06432869901852e-05	0.000159575	0.32	Qrob_Chr10	mRNA	44481944	44485265	+
Qrob_T0125100.2	F-box protein At3g07870-like	26.95	2.5	1.32	2.78659	0.00532656562235839	0.0166081	0.47	Qrob_Chr11	mRNA	40791158	40792324	-
Qrob_T0477530.2	SPX domain-containing membrane protein At4g22990-like, transcript variant X2	285.83	2.48	1.31	9.70476	2.87764280666079e-22	7.36635e-21	0.14	Qrob_Chr12	mRNA	13640238	13643236	-
Qrob_T0294170.2	protein OCTOPUS	244.05	2.48	1.31	8.22193	2.00255311734445e-16	3.66161e-15	0.16	Qrob_Chr11	mRNA	10882585	10884676	-
Qrob_T0674270.2	homeobox protein BEL1 homolog	180.82	2.48	1.31	7.69472	1.41801791515427e-14	2.24069e-13	0.17	Qrob_Chr12	mRNA	31123973	31127842	-
Qrob_T0676470.2	light-regulated protein 1, chloroplastic-like	177.97	2.49	1.31	7.5478	4.42663585209357e-14	6.6994e-13	0.17	Qrob_Chr03	mRNA	39172463	39173453	-
Qrob_T0502480.2	leucoanthocyanidin dioxygenase-like	72.56	2.47	1.31	5.08994	3.58170595203959e-07	2.54913e-06	0.26	Qrob_Chr12	mRNA	13157263	13159276	-
Qrob_T0417220.2	TMV resistance protein N-like, transcript variant X2	42.92	2.48	1.31	3.65518	0.000257004601086475	0.00111211	0.36	Qrob_Chr06	mRNA	30093147	30098249	+
Qrob_T0060720.2		16.33	2.49	1.31	2.41191	0.0158689894471238	0.0425556	0.54	Qrob_Chr10	mRNA	42525380	42528612	+
Qrob_T0615650.2	NDR1/HIN1-like protein 3	1803.25	2.46	1.3	15.8274	2.01314454011156e-56	1.78582e-54	0.08	Qrob_Chr07	mRNA	39824505	39825541	-
Qrob_T0236610.2		620.79	2.46	1.3	12.2071	2.84766424061551e-34	1.30663e-32	0.11	Qrob_Chr08	mRNA	67395778	67398587	+
Qrob_T0324560.2	uncharacterized LOC115976035	176.26	2.46	1.3	6.77234	1.26712362785615e-11	1.54987e-10	0.19	Qrob_Chr02	mRNA	72353547	72354167	+
Qrob_T0248320.2	scarecrow-like protein 34	91.4	2.47	1.3	5.76613	8.11134854027209e-09	7.1741e-08	0.23	Qrob_Chr01	mRNA	40273855	40276203	-
Qrob_T0402380.2	transcription factor MYB4-like	68.49	2.45	1.3	4.77328	1.81247018238258e-06	1.16116e-05	0.27	Qrob_Chr01	mRNA	45750348	45751969	-
Qrob_T0172840.2	protease 2	54.28	2.46	1.3	4.47941	7.48509541095014e-06	4.30994e-05	0.29	Qrob_Chr06	mRNA	49246460	49251876	-
Qrob_T0200470.2	stress enhanced protein 2, chloroplastic	25.13	2.46	1.3	3.00448	0.00266031883637482	0.00906623	0.43	Qrob_Chr06	mRNA	35053784	35054530	-
Qrob_T0587550.2	uncharacterized LOC115985817	23.4	2.46	1.3	2.75335	0.00589889223194831	0.0181525	0.47	Qrob_Chr01	mRNA	19871241	19872456	-
Qrob_T0655340.2		20.91	2.46	1.3	2.73378	0.0062611618866187	0.0191228	0.48	Qrob_H2.3_Sc0000064	mRNA	48598	54384	+
Qrob_T0457240.2		20.28	2.46	1.3	2.56105	0.0104356899858214	0.0298146	0.51	Qrob_Chr08	mRNA	70217423	70219479	+
Qrob_T0428020.2	eukaryotic peptide chain release factor subunit 1-3-like, transcript variant X2	1186.27	2.45	1.29	12.9722	1.75943304868838e-38	9.38312e-37	0.1	Qrob_H2.3_Sc0000164	mRNA	1217207	1219323	-
Qrob_T0073230.2	WRKY transcription factor 28-like	537.04	2.44	1.29	12.1152	8.77015911099234e-34	3.91901e-32	0.11	Qrob_Chr05	mRNA	41806924	41808846	+
Qrob_T0371620.2	E3 ubiquitin-protein ligase RHA2A	288.02	2.44	1.29	8.77439	1.7183080097267e-18	3.58199e-17	0.15	Qrob_Chr01	mRNA	5801219	5801999	+
Qrob_T0396610.2	beta carbonic anhydrase 5, chloroplastic-like	380.9	2.45	1.29	7.64883	2.02818083094014e-14	3.15477e-13	0.17	Qrob_Chr09	mRNA	13577937	13581473	-
Qrob_T0252470.2	probable amino acid permease 7, transcript variant X5	152.83	2.45	1.29	6.90421	5.04833395018165e-12	6.3705e-11	0.19	Qrob_Chr01	mRNA	17734039	17735574	-
Qrob_T0522790.2	mitogen-activated protein kinase kinase kinase 18-like	112.25	2.44	1.29	5.54016	3.02193986598073e-08	2.4794e-07	0.23	Qrob_Chr01	mRNA	50844036	50845752	-
Qrob_T0405460.2	pleiotropic drug resistance protein 1-like, transcript variant X2	113.55	2.44	1.29	5.38846	7.10621199947448e-08	5.54359e-07	0.24	Qrob_Chr10	mRNA	10575500	10583223	-
Qrob_T0501810.2	L-type lectin-domain containing receptor kinase IX.1-like	39.42	2.45	1.29	3.80937	0.000139322442002313	0.000637192	0.34	Qrob_Chr07	mRNA	38680597	38682495	+
Qrob_T0415520.2	cytochrome P450 76T24-like	33.55	2.44	1.29	3.52522	0.000423126054388494	0.00175225	0.37	Qrob_Chr08	mRNA	56993463	56995640	+
Qrob_T0726010.2	protein PLASTID MOVEMENT IMPAIRED 1	33.89	2.44	1.29	3.28105	0.00103419958940582	0.00393457	0.39	Qrob_Chr02	mRNA	23711819	23714621	-
Qrob_T0266090.2	uncharacterized LOC115953276	32.02	2.45	1.29	3.24657	0.00116803640888291	0.00439614	0.4	Qrob_Chr07	mRNA	6642413	6643732	-
Qrob_T0544150.2	putative pentatricopeptide repeat-containing protein At1g77010, mitochondrial, transcript variant X5	19.09	2.45	1.29	2.58997	0.00959833001149157	0.0277273	0.5	Qrob_Chr09	mRNA	28580485	28585070	+
Qrob_T0191080.2	cytochrome P450 CYP82D47-like	1774.38	2.42	1.28	16.0558	5.20938088165337e-58	4.83663e-56	0.08	Qrob_Chr03	mRNA	35348377	35352278	-
Qrob_T0473960.2	cinnamoyl-CoA reductase 2-like	1147.32	2.43	1.28	14.6788	8.80745022521874e-49	6.28768e-47	0.09	Qrob_Chr03	mRNA	7698218	7702205	-
Qrob_T0557650.2	expansin-like B1	548.78	2.43	1.28	10.4496	1.47121546763565e-25	4.52191e-24	0.12	Qrob_Chr04	mRNA	9608291	9610307	-
Qrob_T0461220.2	germin-like protein subfamily 1 member 7	93.93	2.42	1.28	5.47162	4.45944416617143e-08	3.58335e-07	0.23	Qrob_Chr03	mRNA	40476750	40477676	-
Qrob_T0691620.2	laccase-15-like	61.15	2.44	1.28	4.64001	3.48389248483627e-06	2.13429e-05	0.28	Qrob_H2.3_Sc0000777	mRNA	170058	174056	+
Qrob_T0057390.2	metalloendoproteinase 2-MMP-like	65.58	2.44	1.28	4.24103	2.22495492056839e-05	0.000118446	0.3	Qrob_Chr03	mRNA	33186476	33187662	+
Qrob_T0049440.2	probable LRR receptor-like serine/threonine-protein kinase At1g56140, transcript variant X2	49.34	2.43	1.28	4.17533	2.97548738198678e-05	0.00015531	0.31	Qrob_Chr06	mRNA	19393318	19407385	-
Qrob_T0514510.2	protein SRG1-like	52.63	2.42	1.28	4.09627	4.19854952483687e-05	0.000214097	0.31	Qrob_Chr05	mRNA	39276108	39277442	-
Qrob_T0043270.2		35.05	2.42	1.28	3.49178	0.000479809791277873	0.00196384	0.37	Qrob_Chr04	mRNA	1256089	1265736	+
Qrob_T0017180.2	putative glycine-rich cell wall structural protein 1	577.08	2.44	1.28	3.02584	0.00247942824704052	0.00851291	0.42	Qrob_Chr08	mRNA	57421849	57422506	-
Qrob_T0429990.2	heat shock 70 kDa protein 8	443.5	2.41	1.27	10.2823	8.47222076386011e-25	2.51347e-23	0.12	Qrob_Chr06	mRNA	1333498	1335405	-
Qrob_T0219430.2		514.11	2.41	1.27	9.0115	2.03248798214764e-19	4.49077e-18	0.14	Qrob_Chr02	mRNA	88455425	88456026	+
Qrob_T0678220.2	uncharacterized LOC115994724, transcript variant X2	184.82	2.4	1.27	7.8127	5.59740367807353e-15	9.21874e-14	0.16	Qrob_Chr06	mRNA	25131285	25134172	-
Qrob_T0070270.2	germin-like protein subfamily T member 2	139.51	2.42	1.27	6.83731	8.06967821548853e-12	1.00139e-10	0.19	Qrob_Chr10	mRNA	12457204	12458001	+
Qrob_T0641330.2	translocase of chloroplast 159, chloroplastic	172.3	2.42	1.27	6.6536	2.86002141316711e-11	3.35617e-10	0.19	Qrob_Chr06	mRNA	9093166	9097087	+
Qrob_T0090550.2		120.45	2.42	1.27	5.63025	1.79944527401128e-08	1.52889e-07	0.23	Qrob_Chr07	mRNA	41151259	41155861	-
Qrob_T0279290.2	probable ATP-dependent DNA helicase CHR12, transcript variant X1	98.7	2.41	1.27	5.44777	5.10046856224906e-08	4.04225e-07	0.23	Qrob_Chr06	mRNA	2232036	2234923	-
Qrob_T0536500.2		84.16	2.42	1.27	5.34933	8.82791562485344e-08	6.77752e-07	0.24	Qrob_Chr03	mRNA	40523334	40527936	-
Qrob_T0602810.2	probable WRKY transcription factor 69	115.76	2.41	1.27	5.03244	4.84277738208967e-07	3.39506e-06	0.25	Qrob_Chr12	mRNA	21241800	21243434	-
Qrob_T0089660.2	coatomer subunit beta'-1-like	72.46	2.42	1.27	4.65966	3.16728619936097e-06	1.95571e-05	0.27	Qrob_Chr02	mRNA	29319715	29322650	-
Qrob_T0206890.2		57.16	2.41	1.27	4.49488	6.96106436599789e-06	4.02762e-05	0.28	Qrob_Chr09	mRNA	19188389	19189446	-
Qrob_T0371360.2	uncharacterized LOC115964300	57.58	2.41	1.27	4.40168	1.07413933528947e-05	6.02992e-05	0.29	Qrob_Chr01	mRNA	5376116	5378102	+
Qrob_T0380460.2	uncharacterized LOC115979942, transcript variant X3	55.58	2.42	1.27	4.13528	3.54523461653242e-05	0.00018297	0.31	Qrob_H2.3_Sc0000313	mRNA	471184	473294	-
Qrob_T0344200.2	transcription factor MYB8-like	508.75	2.4	1.26	9.98008	1.86322118938182e-23	5.09726e-22	0.13	Qrob_Chr09	mRNA	5409891	5411366	-
Qrob_T0280180.2	uncharacterized LOC115984802	325.94	2.39	1.26	9.59362	8.50478875138449e-22	2.14342e-20	0.13	Qrob_Chr01	mRNA	32809037	32811910	+
Qrob_T0535890.2	pathogen-associated molecular patterns-induced protein A70-like, transcript variant X3	162.95	2.39	1.26	7.2362	4.61444124698611e-13	6.44475e-12	0.17	Qrob_Chr02	mRNA	75274986	75276617	-
Qrob_T0544580.2	exocyst complex component EXO70A1	185.29	2.39	1.26	6.9804	2.94336307283039e-12	3.81636e-11	0.18	Qrob_Chr12	mRNA	26591265	26593885	+
Qrob_T0050330.2	replication protein A 70 kDa DNA-binding subunit A-like	136.04	2.39	1.26	5.98045	2.22522802300438e-09	2.1075e-08	0.21	Qrob_Chr09	mRNA	2702835	2706343	+
Qrob_T0495650.2	uncharacterized LOC115992995	100.09	2.39	1.26	5.7712	7.87095559817871e-09	6.97525e-08	0.22	Qrob_Chr05	mRNA	60200422	60200999	-
Qrob_T0285530.2	uncharacterized protein At1g51745, transcript variant X1	71.24	2.4	1.26	4.83011	1.364561430959e-06	8.92863e-06	0.26	Qrob_Chr09	mRNA	27018005	27021871	-
Qrob_T0432020.2	DNA topoisomerase 6 subunit B	69.66	2.4	1.26	4.57428	4.77849204867709e-06	2.84188e-05	0.28	Qrob_Chr01	mRNA	10213136	10223196	+
Qrob_T0215400.2	protein SRC2 homolog	53.47	2.39	1.26	3.98885	6.63930913768985e-05	0.000323815	0.32	Qrob_Chr12	mRNA	29291713	29292848	-
Qrob_T0594080.2	protein RESPONSE TO LOW SULFUR 3-like	31.79	2.4	1.26	3.22807	0.00124626890282865	0.0046457	0.39	Qrob_Chr04	mRNA	43228865	43229575	-
Qrob_T0554090.2	cinnamoyl-CoA reductase 2-like, transcript variant X5	33.78	2.39	1.26	3.13622	0.00171142038031601	0.00614076	0.4	Qrob_Chr02	mRNA	25778623	25781868	-
Qrob_T0377930.2	photosystem I reaction center subunit IV A, chloroplastic	27.48	2.39	1.26	2.91253	0.0035851009257066	0.0117701	0.43	Qrob_Chr09	mRNA	41314185	41314670	-
Qrob_T0505040.2	homogentisate 1,2-dioxygenase	2339.99	2.38	1.25	18.0364	1.00905334158835e-72	1.3295e-70	0.07	Qrob_Chr08	mRNA	32496273	32501676	+
Qrob_T0398690.2	eukaryotic translation initiation factor 5-like, transcript variant X2	5096.31	2.38	1.25	15.5221	2.45696838066647e-54	2.07672e-52	0.08	Qrob_Chr02	mRNA	2842399	2844342	-
Qrob_T0722860.2	polyubiquitin-like	4504	2.37	1.25	15.3654	2.79380559359083e-53	2.24494e-51	0.08	Qrob_Chr03	mRNA	1999008	2002876	-
Qrob_T0608750.2	protein DJ-1 homolog B, transcript variant X1	3003.99	2.38	1.25	14.5484	5.98160579962086e-48	4.07545e-46	0.09	Qrob_Chr08	mRNA	29006518	29014061	-
Qrob_T0544200.2	ACT domain-containing protein ACR3, transcript variant X2	473.25	2.37	1.25	11.3403	8.28639477392979e-30	3.14585e-28	0.11	Qrob_Chr09	mRNA	28722246	28725811	+
Qrob_T0085660.2	beta-fructofuranosidase, insoluble isoenzyme CWINV1-like	345.46	2.38	1.25	9.93092	3.05432612971035e-23	8.21779e-22	0.13	Qrob_Chr05	mRNA	10856147	10859913	+
Qrob_T0401230.2		97.63	2.38	1.25	5.59381	2.22136598893377e-08	1.86264e-07	0.22	Qrob_Chr05	mRNA	60983738	60986745	+
Qrob_T0682210.2	germin-like protein subfamily 1 member 7	98.83	2.37	1.25	5.2855	1.25359082737147e-07	9.43431e-07	0.24	Qrob_Chr09	mRNA	3918710	3920467	-
Qrob_T0021880.2	leucine-rich repeat receptor-like serine/threonine-protein kinase At1g17230, transcript variant X2	68.29	2.39	1.25	4.54457	5.50465076281425e-06	3.23758e-05	0.28	Qrob_Chr02	mRNA	12890452	12894085	-
Qrob_T0019100.2	zinc finger protein CONSTANS-LIKE 13, transcript variant X2	66.12	2.38	1.25	4.27824	1.88377988619579e-05	0.000101704	0.29	Qrob_Chr02	mRNA	110556160	110560271	-
Qrob_T0515690.2	tRNA-dihydrouridine(20) synthase [NAD(P)+]-like, transcript variant X2	40.75	2.38	1.25	3.29186	0.000995277169703267	0.00379859	0.38	Qrob_Chr06	mRNA	39795758	39798434	-
Qrob_T0414660.2		33.2	2.39	1.25	2.96445	0.00303228857198338	0.0101448	0.42	Qrob_Chr09	mRNA	34024931	34029142	-
Qrob_T0322630.2	hexose carrier protein HEX6-like	23.37	2.39	1.25	2.69235	0.00709499641471466	0.0213207	0.47	Qrob_Chr09	mRNA	29686949	29690371	+
Qrob_T0519300.2	vacuolar protein sorting-associated protein 26C-like	20.51	2.38	1.25	2.56135	0.0104267537699304	0.0297967	0.49	Qrob_Chr10	mRNA	31329957	31335484	-
Qrob_T0484830.2	pentatricopeptide repeat-containing protein At3g02330, mitochondrial	19.43	2.37	1.25	2.49718	0.0125186478914919	0.0348596	0.5	Qrob_Chr05	mRNA	8814668	8817749	+
Qrob_T0564380.2		18.97	2.38	1.25	2.45573	0.0140596997269693	0.0384987	0.51	Qrob_Chr05	mRNA	39531589	39533171	+
Qrob_T0532990.2	protein BRASSINAZOLE-RESISTANT 1-like	1552.26	2.37	1.24	15.2566	1.48820450114182e-52	1.15442e-50	0.08	Qrob_Chr02	mRNA	10355288	10357687	-
Qrob_T0047150.2	uncharacterized LOC115963313	1235.01	2.37	1.24	14.6089	2.46435692901771e-48	1.71158e-46	0.09	Qrob_Chr06	mRNA	21611502	21618842	-
Qrob_T0111530.2	2-oxoisovalerate dehydrogenase subunit beta 1, mitochondrial, transcript variant X2	949.27	2.37	1.24	13.8154	2.05912250405169e-43	1.2593e-41	0.09	Qrob_Chr02	mRNA	45574544	45580274	-
Qrob_T0126980.2	pathogenesis-related genes transcriptional activator PTI6-like	511.15	2.36	1.24	9.63647	5.60855458711893e-22	1.42397e-20	0.13	Qrob_Chr01	mRNA	32050020	32051544	+
Qrob_T0081800.2		203.65	2.37	1.24	7.40089	1.35274048603194e-13	1.97714e-12	0.17	Qrob_Chr08	mRNA	69647306	69647841	-
Qrob_T0498850.2	uncharacterized LOC115985180, transcript variant X6	197.61	2.36	1.24	6.78933	1.1265439597455e-11	1.38169e-10	0.18	Qrob_Chr04	mRNA	36265307	36269031	+
Qrob_T0477540.2	SPX domain-containing membrane protein At4g22990-like, transcript variant X2	134.89	2.36	1.24	6.53783	6.2418442921571e-11	7.03002e-10	0.19	Qrob_Chr12	mRNA	13635025	13637437	-
Qrob_T0311970.2	uncharacterized LOC115988385, transcript variant X2	89.93	2.36	1.24	5.3324	9.69257442265981e-08	7.38755e-07	0.23	Qrob_Chr05	mRNA	57532912	57534887	+
Qrob_T0080980.2		92.71	2.36	1.24	4.9989	5.76577736329158e-07	3.99679e-06	0.25	Qrob_Chr11	mRNA	4724915	4726044	-
Qrob_T0004130.2	abscisic acid receptor PYL4-like	84.21	2.36	1.24	4.69116	2.71658306501845e-06	1.69848e-05	0.26	Qrob_Chr08	mRNA	48449671	48450297	-
Qrob_T0637380.2		79.65	2.36	1.24	4.59251	4.3794183162448e-06	2.62573e-05	0.27	Qrob_Chr09	mRNA	46922159	46925801	-
Qrob_T0746600.2	uncharacterized LOC115978064	32.73	2.37	1.24	3.19776	0.00138501213757133	0.00509715	0.39	Qrob_Chr02	mRNA	67769595	67771395	-
Qrob_T0139430.2		35.39	2.36	1.24	3.13721	0.00170566658914782	0.00612379	0.4	Qrob_Chr02	mRNA	30602950	30603647	+
Qrob_T0656920.2	kinesin-like protein NACK2	25.07	2.37	1.24	2.81788	0.00483419267870475	0.0152911	0.44	Qrob_H2.3_Sc0001215	mRNA	10602	17282	+
Qrob_T0237310.2	plant intracellular Ras-group-related LRR protein 3-like	802.97	2.35	1.23	13.7283	6.87612557321003e-43	4.16261e-41	0.09	Qrob_Chr01	mRNA	52311524	52313969	+
Qrob_T0705190.2	caffeoylshikimate esterase-like	347.22	2.34	1.23	9.31297	1.24306589318709e-20	2.9581e-19	0.13	Qrob_Chr08	mRNA	64082616	64086280	-
Qrob_T0492170.2		90.3	2.35	1.23	5.42194	5.89555197874684e-08	4.63141e-07	0.23	Qrob_Chr11	mRNA	49048756	49049633	-
Qrob_T0616470.2	3-hydroxybutyryl-CoA dehydrogenase	1340.92	2.32	1.22	15.6363	4.12189454476803e-55	3.55097e-53	0.08	Qrob_H2.3_Sc0001001	mRNA	79828	81424	+
Qrob_T0501580.2	GDSL esterase/lipase CPRD49-like, transcript variant X2	339.81	2.33	1.22	9.50559	1.98920509794993e-21	4.89623e-20	0.13	Qrob_Chr05	mRNA	19171434	19174307	+
Qrob_T0665420.2	protein PHLOEM PROTEIN 2-LIKE A10-like	273.88	2.32	1.22	8.58556	9.03953854290072e-18	1.78983e-16	0.14	Qrob_Chr06	mRNA	40221328	40222713	+
Qrob_T0361120.2	uncharacterized LOC115965502, transcript variant X2	385.89	2.33	1.22	8.15233	3.56975237392238e-16	6.39664e-15	0.15	Qrob_Chr10	mRNA	24852636	24856183	+
Qrob_T0002100.2		134.99	2.33	1.22	5.57729	2.44300507948374e-08	2.03895e-07	0.22	Qrob_Chr01	mRNA	26398881	26400068	+
Qrob_T0008020.2	metal tolerance protein 4-like, transcript variant X2	37.08	2.32	1.22	3.47275	0.000515161049929582	0.00209134	0.35	Qrob_Chr02	mRNA	84686100	84687805	+
Qrob_T0242460.2	uncharacterized LOC115987042, transcript variant X2	35.97	2.33	1.22	3.29187	0.000995252585119028	0.00379859	0.37	Qrob_Chr04	mRNA	15406644	15407712	+
Qrob_T0354890.2	uncharacterized LOC115981814	22.16	2.33	1.22	2.64994	0.00805050020417048	0.0238362	0.46	Qrob_Chr03	mRNA	11860112	11861157	+
Qrob_T0594300.2	germin-like protein subfamily 1 member 14	3371.81	2.31	1.21	17.711	3.448225885629e-70	4.35132e-68	0.07	Qrob_Chr09	mRNA	7160634	7161491	+
Qrob_T0112060.2	hypersensitive-induced response protein 1-like	2203.99	2.31	1.21	14.7549	2.86119435832918e-49	2.05903e-47	0.08	Qrob_Chr02	mRNA	44852315	44856491	+
Qrob_T0581260.2	phosphoribosylamine--glycine ligase	783.01	2.32	1.21	12.2724	1.27398097262179e-34	5.92947e-33	0.1	Qrob_Chr08	mRNA	66013582	66017366	-
Qrob_T0404990.2	myb-related protein 308-like	203.52	2.32	1.21	7.31355	2.60166276151693e-13	3.71172e-12	0.17	Qrob_Chr01	mRNA	414508	415880	+
Qrob_T0234620.2	GDSL esterase/lipase 1-like	80.24	2.32	1.21	4.64138	3.46098195529316e-06	2.12282e-05	0.26	Qrob_H2.3_Sc0000103	mRNA	1457047	1458786	+
Qrob_T0416500.2	uncharacterized LOC115965409	46.42	2.32	1.21	3.87865	0.000105038343936604	0.000492202	0.31	Qrob_Chr10	mRNA	40438734	40439816	-
Qrob_T0165630.2	nuclear intron maturase 2, mitochondrial	53.43	2.31	1.21	3.81209	0.000137799273877802	0.000631031	0.32	Qrob_Chr05	mRNA	18965930	18968411	+
Qrob_T0292970.2	uncharacterized LOC115969647	56.15	2.32	1.21	3.76123	0.000169082283110803	0.000760679	0.32	Qrob_Chr03	mRNA	11041857	11043943	+
Qrob_T0039300.2	putative F-box protein At1g55070, transcript variant X2	45.72	2.32	1.21	3.52494	0.000423577781849753	0.00175291	0.34	Qrob_Chr04	mRNA	5318035	5319279	-
Qrob_T0509710.2	hydroquinone glucosyltransferase-like	39.34	2.31	1.21	3.42121	0.000623431906384577	0.00248803	0.35	Qrob_Chr04	mRNA	15181508	15182573	-
Qrob_T0171510.2	uncharacterized LOC115962673	20.58	2.31	1.21	2.52707	0.0115019496714436	0.0324215	0.48	Qrob_H2.3_Sc0000161	mRNA	598249	599006	+
Qrob_T0448440.2	probable protein phosphatase 2C 33, transcript variant X1	2771.73	2.3	1.2	17.4842	1.88939193372414e-68	2.3349e-66	0.07	Qrob_Chr10	mRNA	41429597	41436130	+
Qrob_T0510430.2	peroxisomal membrane protein 11C-like, transcript variant X3	2122.2	2.3	1.2	16.6977	1.36103289738103e-62	1.43461e-60	0.07	Qrob_Chr08	mRNA	54023586	54025476	-
Qrob_T0238390.2	ganglioside-induced differentiation-associated protein 2	422.03	2.3	1.2	10.267	9.92807051364085e-25	2.93083e-23	0.12	Qrob_Chr06	mRNA	54634896	54636443	+
Qrob_T0415430.2	cytochrome P450 704C1-like, transcript variant X1	658.38	2.3	1.2	10.229	1.47097215106821e-24	4.30692e-23	0.12	Qrob_Chr08	mRNA	56893096	56896382	+
Qrob_T0391670.2	protein LURP-one-related 10-like	407.53	2.3	1.2	10.1633	2.89181651761972e-24	8.3223e-23	0.12	Qrob_Chr07	mRNA	33753944	33755127	-
Qrob_T0000010.2		461.96	2.3	1.2	9.56647	1.10621301865003e-21	2.76461e-20	0.13	Qrob_Chr10	mRNA	13407906	13409116	+
Qrob_T0707350.2	transcription factor ICE1-like	95.64	2.3	1.2	4.99489	5.88680036113963e-07	4.07438e-06	0.24	Qrob_Chr10	mRNA	1037423	1041245	-
Qrob_T0273140.2	cold-regulated protein 27	46.64	2.29	1.2	3.62059	0.000293932825115135	0.00125494	0.33	Qrob_Chr02	mRNA	6575467	6577903	+
Qrob_T0239550.2	uncharacterized LOC115962832, transcript variant X2	33.21	2.3	1.2	3.29044	0.00100032249927641	0.00381703	0.37	Qrob_Chr03	mRNA	16426196	16431144	-
Qrob_T0333780.2	2-alkenal reductase (NADP(+)-dependent)-like	33.9	2.3	1.2	3.28516	0.00101924736053831	0.00388263	0.37	Qrob_H2.3_Sc0000132	mRNA	303909	306042	-
Qrob_T0759270.2	F-box/kelch-repeat protein At3g27150, transcript variant X5	1545.85	2.28	1.19	15.2778	1.0748415202108e-52	8.37395e-51	0.08	Qrob_Chr02	mRNA	82117306	82118904	+
Qrob_T0680320.2	glycerol-3-phosphate acyltransferase 9-like, transcript variant X3	660.55	2.27	1.19	12.1863	3.67773741959489e-34	1.66839e-32	0.1	Qrob_Chr10	mRNA	823497	828517	+
Qrob_T0283320.2	trihelix transcription factor GT-2-like	901.54	2.28	1.19	11.2287	2.94695997505916e-29	1.0821e-27	0.11	Qrob_Chr06	mRNA	54105918	54108550	-
Qrob_T0155520.2	gibberellin 2-beta-dioxygenase 1-like	586.31	2.28	1.19	10.5278	6.43541039144224e-26	2.02665e-24	0.11	Qrob_Chr05	mRNA	44232187	44234097	+
Qrob_T0446430.2	tetraspanin-19	523.98	2.27	1.19	10.2157	1.6861421427156e-24	4.91284e-23	0.12	Qrob_Chr08	mRNA	41166239	41169501	+
Qrob_T0248340.2	scarecrow-like protein 33	441.79	2.27	1.19	9.75491	1.75758630927639e-22	4.55777e-21	0.12	Qrob_Chr01	mRNA	40224501	40227617	-
Qrob_T0600910.2	protein DETOXIFICATION 27-like	456.07	2.28	1.19	9.6047	7.63827118754981e-22	1.93047e-20	0.12	Qrob_Chr02	mRNA	4373267	4379281	-
Qrob_T0651790.2	uncharacterized LOC115981704	290.03	2.28	1.19	8.73548	2.42616366741484e-18	5.00857e-17	0.14	Qrob_Chr03	mRNA	41178060	41178897	-
Qrob_T0520580.2	uncharacterized protein At5g02240-like	209.89	2.29	1.19	7.24496	4.32576821035204e-13	6.05574e-12	0.16	Qrob_H2.3_Sc0000030	mRNA	246871	250767	+
Qrob_T0439950.2	putative GTP diphosphokinase RSH1, chloroplastic	214.14	2.28	1.19	7.17734	7.10809945312622e-13	9.73777e-12	0.17	Qrob_Chr12	mRNA	28047594	28056066	+
Qrob_T0517070.2	zinc finger protein SHOOT GRAVITROPISM 5	196.05	2.28	1.19	6.7398	1.5860688074556e-11	1.91515e-10	0.18	Qrob_Chr03	mRNA	32569711	32572255	-
Qrob_T0252460.2	probable amino acid permease 7, transcript variant X5	129.01	2.28	1.19	5.21536	1.83456781276216e-07	1.35673e-06	0.23	Qrob_Chr01	mRNA	17735814	17737066	-
Qrob_T0144860.2	uncharacterized LOC115971004	62.44	2.27	1.19	4.34379	1.40045765238195e-05	7.71055e-05	0.27	Qrob_Chr12	mRNA	12420252	12422536	+
Qrob_T0343810.2		41.2	2.28	1.19	3.49671	0.000471031136113744	0.00193233	0.34	Qrob_Chr02	mRNA	57539276	57539843	-
Qrob_T0601460.2	cytochrome P450 76A1-like	36.87	2.28	1.19	3.20138	0.00136771295546432	0.00504385	0.37	Qrob_Chr04	mRNA	38007868	38011189	+
Qrob_T0353950.2	erlin-2-B-like	22.97	2.28	1.19	2.6915	0.00711305845476688	0.0213678	0.44	Qrob_Chr08	mRNA	47022790	47026601	-
Qrob_T0359020.2	glu S.griseus protease inhibitor-like	1112.74	2.26	1.18	10.1462	3.44398410841333e-24	9.79567e-23	0.12	Qrob_Chr07	mRNA	18249667	18250123	+
Qrob_T0625220.2	protein CHUP1, chloroplastic-like, transcript variant X4	317.89	2.27	1.18	8.96343	3.14742570528589e-19	6.88629e-18	0.13	Qrob_Chr05	mRNA	14534701	14538063	-
Qrob_T0183930.2	potassium channel SKOR	256.87	2.27	1.18	7.7114	1.24446343101309e-14	1.97341e-13	0.15	Qrob_Chr01	mRNA	38855582	38867274	+
Qrob_T0571040.2	probable calcium-binding protein CML48	177.49	2.27	1.18	6.86624	6.59140619644233e-12	8.248e-11	0.17	Qrob_Chr02	mRNA	98652592	98655669	-
Qrob_T0010560.2	diphthamide biosynthesis protein 3-like	133.07	2.27	1.18	5.73486	9.75927146865231e-09	8.56204e-08	0.21	Qrob_Chr11	mRNA	33424162	33424750	-
Qrob_T0559070.2	caffeoylshikimate esterase-like	115.02	2.27	1.18	5.70385	1.171302072533e-08	1.0159e-07	0.21	Qrob_Chr12	mRNA	27164972	27166736	-
Qrob_T0206930.2		115.16	2.27	1.18	5.66264	1.49065214308549e-08	1.27988e-07	0.21	Qrob_Chr09	mRNA	19275336	19277969	+
Qrob_T0756100.2	40S ribosomal protein S25-2	92.75	2.27	1.18	4.86671	1.13471232638142e-06	7.50569e-06	0.24	Qrob_Chr11	mRNA	37037290	37040429	+
Qrob_T0196570.2	probable LRR receptor-like serine/threonine-protein kinase At1g56140, transcript variant X4	78.51	2.27	1.18	4.69757	2.63279167631596e-06	1.64839e-05	0.25	Qrob_Chr06	mRNA	28992986	28999631	-
Qrob_T0028580.2	uncharacterized LOC115966229	68.05	2.27	1.18	4.39989	1.08304893205366e-05	6.07423e-05	0.27	Qrob_Chr02	mRNA	15144185	15145258	-
Qrob_T0215120.2	low affinity sulfate transporter 3	62.72	2.27	1.18	4.14709	3.36730893364663e-05	0.000174339	0.28	Qrob_Chr12	mRNA	35999539	36003722	+
Qrob_T0369770.2	cytochrome P450 94A1-like	61.7	2.27	1.18	4.05276	5.06158554352535e-05	0.000253206	0.29	Qrob_Chr10	mRNA	12963434	12965054	-
Qrob_T0193550.2	protein RRNAD1, transcript variant X10	41.04	2.27	1.18	3.49274	0.000478093734651921	0.00195816	0.34	Qrob_Chr10	mRNA	40283813	40287334	+
Qrob_T0026620.2	cytochrome P450 89A2-like	41.36	2.27	1.18	3.35292	0.000799641874684646	0.00311834	0.35	Qrob_Chr09	mRNA	21130855	21133207	+
Qrob_T0459830.2	phospholipase SGR2-like	35.81	2.27	1.18	3.11099	0.00186460148340201	0.00661106	0.38	Qrob_Chr03	mRNA	47828650	47831703	-
Qrob_T0664560.2	uncharacterized LOC115971245, transcript variant X2	20.2	2.27	1.18	2.37208	0.017688047571289	0.0466793	0.5	Qrob_Chr12	mRNA	38264474	38271044	+
Qrob_T0178530.2	auxin-responsive protein IAA26-like	2494.74	2.26	1.17	16.9135	3.57682547901032e-64	3.93209e-62	0.07	Qrob_Chr05	mRNA	16287135	16290057	-
Qrob_T0061490.2	uncharacterized LOC115963904	1458.29	2.25	1.17	14.4561	2.29365204979677e-47	1.53932e-45	0.08	Qrob_Chr10	mRNA	43928620	43930131	-
Qrob_T0703800.2	scopoletin glucosyltransferase-like	524.64	2.26	1.17	10.8718	1.57141703647983e-27	5.34312e-26	0.11	Qrob_Chr11	mRNA	24444638	24446568	-
Qrob_T0603800.2	protein PIN-LIKES 7-like, transcript variant X2	552.57	2.25	1.17	10.8021	3.36355653856243e-27	1.12657e-25	0.11	Qrob_Chr06	mRNA	55630126	55633328	-
Qrob_T0016460.2	probable serine/threonine-protein kinase WNK9	426.14	2.26	1.17	10.0114	1.35764080811907e-23	3.74291e-22	0.12	Qrob_Chr03	mRNA	17460751	17463895	-
Qrob_T0517420.2	serine/threonine-protein kinase prp4-like, transcript variant X3	304.33	2.26	1.17	7.30017	2.87411610209183e-13	4.07125e-12	0.16	Qrob_Chr01	mRNA	53515755	53520965	-
Qrob_T0502640.2	geraniol 8-hydroxylase-like	125.45	2.26	1.17	5.55577	2.76392619616314e-08	2.28656e-07	0.21	Qrob_Chr12	mRNA	12972855	12974656	-
Qrob_T0457800.2	uncharacterized LOC115957408	96.5	2.24	1.17	5.33408	9.60283512742916e-08	7.3285e-07	0.22	Qrob_Chr08	mRNA	34876641	34882303	-
Qrob_T0573780.2	transcription factor bHLH130-like, transcript variant X5	95.69	2.26	1.17	5.13182	2.86947045924109e-07	2.06997e-06	0.23	Qrob_Chr04	mRNA	5415288	5416486	+
Qrob_T0263780.2	uncharacterized LOC115965853	59.58	2.24	1.17	4.10038	4.12472551914628e-05	0.000210873	0.28	Qrob_Chr10	mRNA	5599126	5600995	-
Qrob_T0649520.2	cytochrome P450 94C1-like	56.37	2.26	1.17	3.86324	0.000111892065134261	0.000521319	0.3	Qrob_Chr07	mRNA	42841942	42843730	+
Qrob_T0358480.2	pentatricopeptide repeat-containing protein At1g30610, chloroplastic-like, transcript variant X1	35.78	2.25	1.17	3.01177	0.00259726622719555	0.00887498	0.39	Qrob_Chr05	mRNA	51966952	51969888	+
Qrob_T0290120.2	uncharacterized LOC115968835	24.48	2.24	1.17	2.73188	0.00629732960619071	0.0192235	0.43	Qrob_Chr11	mRNA	19426216	19427116	+
Qrob_T0496460.2	potassium transporter 4	2218.11	2.23	1.16	16.0091	1.10388785325639e-57	9.99019e-56	0.07	Qrob_H2.3_Sc0000030	mRNA	2214373	2220343	+
Qrob_T0507200.2	epoxide hydrolase A-like	1005.76	2.23	1.16	12.7716	2.36394175887448e-37	1.20682e-35	0.09	Qrob_H2.3_Sc0000562	mRNA	358729	362763	+
Qrob_T0655610.2	tubby-like F-box protein 7, transcript variant X2	329.19	2.23	1.16	9.04034	1.56188004203621e-19	3.48535e-18	0.13	Qrob_Chr08	mRNA	31043218	31044174	+
Qrob_T0177420.2	protein TIME FOR COFFEE, transcript variant X1	371.42	2.24	1.16	8.4422	3.11419962664284e-17	6.00036e-16	0.14	Qrob_Chr12	mRNA	18203047	18206208	-
Qrob_T0693390.2	protein SRG1-like	166.89	2.24	1.16	6.61098	3.81776467438137e-11	4.40833e-10	0.18	Qrob_Chr01	mRNA	6910599	6913684	+
Qrob_T0343750.2	agamous-like MADS-box protein AGL27, transcript variant X2	175.84	2.23	1.16	6.22789	4.72745394359943e-10	4.84896e-09	0.19	Qrob_Chr03	mRNA	42154483	42154794	-
Qrob_T0437710.2	protein OVEREXPRESSOR OF CATIONIC PEROXIDASE 3	144.25	2.23	1.16	5.98663	2.14231695641826e-09	2.03005e-08	0.19	Qrob_Chr02	mRNA	35192317	35196192	-
Qrob_T0264730.2	E3 ubiquitin-protein ligase PUB23	58.22	2.23	1.16	4.05404	5.03409424620817e-05	0.000252113	0.28	Qrob_Chr12	mRNA	22233998	22235233	-
Qrob_T0147330.2		35.65	2.23	1.16	3.27722	0.00104832850286153	0.00397987	0.35	Qrob_Chr04	mRNA	11698177	11698824	+
Qrob_T0207170.2	branched-chain-amino-acid aminotransferase 6-like	26.87	2.24	1.16	2.79969	0.0051151917694611	0.0160411	0.42	Qrob_Chr11	mRNA	25177485	25181196	+
Qrob_T0103760.2		23.97	2.23	1.16	2.58114	0.00984732434058529	0.0283643	0.45	Qrob_H2.3_Sc0000110	mRNA	893386	898820	+
Qrob_T0670310.2	glutathione S-transferase U10-like	2178.49	2.23	1.15	14.8029	1.40328202774277e-49	1.01803e-47	0.08	Qrob_Chr03	mRNA	53208857	53209914	+
Qrob_T0413190.2	uncharacterized LOC115972036	5393.62	2.21	1.15	12.9228	3.34607385001112e-38	1.76868e-36	0.09	Qrob_Chr12	mRNA	34554996	34557166	-
Qrob_T0298510.2	E3 ubiquitin-protein ligase RGLG2-like, transcript variant X3	586.23	2.22	1.15	10.6577	1.60563478850925e-26	5.20278e-25	0.11	Qrob_Chr02	mRNA	82599999	82605549	+
Qrob_T0499840.2		319.96	2.22	1.15	8.73065	2.53215333905816e-18	5.21536e-17	0.13	Qrob_Chr07	mRNA	28558190	28562575	+
Qrob_T0595030.2	malate dehydrogenase, cytoplasmic-like, transcript variant X1	100.65	2.22	1.15	4.54455	5.5052849144474e-06	3.23758e-05	0.25	Qrob_Chr04	mRNA	15629201	15634275	-
Qrob_T0751360.2	CO(2)-response secreted protease-like	69.7	2.22	1.15	4.50223	6.72448803139471e-06	3.90081e-05	0.25	Qrob_Chr02	mRNA	20954075	20958036	+
Qrob_T0164860.2	65-kDa microtubule-associated protein 1-like	60.23	2.22	1.15	3.70886	0.00020819606298934	0.000916625	0.31	Qrob_Chr12	mRNA	8465499	8471476	-
Qrob_T0705560.2	ascorbate transporter, chloroplastic-like	49.69	2.22	1.15	3.65035	0.000261888073977425	0.00113188	0.31	Qrob_Chr08	mRNA	53259533	53270894	+
Qrob_T0068730.2	dof zinc finger protein DOF3.2-like	54.59	2.22	1.15	3.60927	0.00030706132757487	0.00130632	0.32	Qrob_Chr05	mRNA	7411250	7413879	-
Qrob_T0378940.2	inactive beta-amylase 4, chloroplastic, transcript variant X1	41.26	2.22	1.15	3.10904	0.00187695334881626	0.00664424	0.37	Qrob_Chr08	mRNA	9856179	9861007	-
Qrob_T0187860.2	SUN domain-containing protein 1-like	30.72	2.21	1.15	2.77367	0.0055427214690996	0.0172042	0.41	Qrob_Chr04	mRNA	26548696	26556004	+
Qrob_T0194900.2	cytochrome P450 81E8-like	24.93	2.21	1.15	2.73102	0.00631383272616441	0.0192607	0.42	Qrob_Chr04	mRNA	14505532	14508631	-
Qrob_T0467050.2		23.85	2.22	1.15	2.47536	0.0133100812436234	0.0367437	0.47	Qrob_Chr08	mRNA	39803666	39805453	-
Qrob_T0598340.2	uncharacterized LOC115971641	1468.87	2.21	1.14	14.4188	3.94160413019622e-47	2.63543e-45	0.08	Qrob_Chr12	mRNA	36413636	36414577	+
Qrob_T0188690.2	4-hydroxyphenylpyruvate dioxygenase-like	3672.44	2.2	1.14	12.8432	9.38645817544928e-38	4.90367e-36	0.09	Qrob_H2.3_Sc0000064	mRNA	297239	300084	-
Qrob_T0044150.2	citrate synthase, glyoxysomal	1561.65	2.21	1.14	12.1362	6.79163761389682e-34	3.04248e-32	0.09	Qrob_Chr12	mRNA	22725219	22732306	-
Qrob_T0126590.2	ribosome biogenesis protein NOP53	877.25	2.21	1.14	11.8813	1.48013231176523e-32	6.27009e-31	0.1	Qrob_Chr08	mRNA	68753479	68757706	+
Qrob_T0478540.2	probable glutathione S-transferase	734.23	2.2	1.14	11.568	5.98698948747834e-31	2.36823e-29	0.1	Qrob_Chr03	mRNA	22453142	22454379	-
Qrob_T0676340.2	uncharacterized LOC115974511	558.57	2.2	1.14	8.98226	2.65270661538105e-19	5.83237e-18	0.13	Qrob_Chr02	mRNA	21404087	21407533	-
Qrob_T0010540.2		229.07	2.2	1.14	6.86548	6.62698398049152e-12	8.28674e-11	0.17	Qrob_Chr11	mRNA	33397548	33399657	-
Qrob_T0693380.2	protein SRG1-like, transcript variant X2	150.43	2.21	1.14	6.22166	4.91919653929028e-10	5.02836e-09	0.18	Qrob_Chr01	mRNA	6897551	6900305	+
Qrob_T0522090.2	tRNA-dihydrouridine(47) synthase [NAD(P)(+)]-like	169.77	2.21	1.14	6.02112	1.73214403000116e-09	1.6598e-08	0.19	Qrob_Chr08	mRNA	30186958	30189946	+
Qrob_T0363890.2	protein NO VEIN-like, transcript variant X3	119	2.2	1.14	5.44749	5.10858660803308e-08	4.04682e-07	0.21	Qrob_Chr05	mRNA	13264179	13265430	+
Qrob_T0279360.2	putative leucine-rich repeat receptor-like serine/threonine-protein kinase At2g14440	104.24	2.21	1.14	5.1834	2.17879258898085e-07	1.5968e-06	0.22	Qrob_Chr06	mRNA	2069393	2073010	-
Qrob_T0706970.2		90.23	2.2	1.14	4.72047	2.35302778198158e-06	1.48464e-05	0.24	Qrob_Chr06	mRNA	44648008	44650097	+
Qrob_T0649410.2	transcription initiation factor TFIID subunit 12, transcript variant X2	81.73	2.2	1.14	4.66389	3.10284167810021e-06	1.91988e-05	0.24	Qrob_Chr07	mRNA	42740335	42746511	+
Qrob_T0731580.2	protein RRP6-like 3, transcript variant X1	83.36	2.21	1.14	4.57617	4.73555492847942e-06	2.81821e-05	0.25	Qrob_Chr08	mRNA	36366374	36373737	-
Qrob_T0682220.2	germin-like protein subfamily 1 member 7	60.53	2.21	1.14	3.78866	0.000151462778314119	0.000689023	0.3	Qrob_Chr09	mRNA	3906396	3907327	-
Qrob_T0255820.2	multiple RNA-binding domain-containing protein 1	55.42	2.21	1.14	3.61787	0.000297032052442742	0.00126666	0.32	Qrob_Chr06	mRNA	26617695	26618896	+
Qrob_T0687300.2	scopoletin glucosyltransferase-like	48.66	2.21	1.14	3.61707	0.000297954479579232	0.00127029	0.32	Qrob_Chr11	mRNA	28485357	28486824	+
Qrob_T0571960.2		46.66	2.2	1.14	3.29856	0.000971807759155589	0.00371772	0.35	Qrob_Chr02	mRNA	111509291	111511167	+
Qrob_T0187440.2		29.46	2.21	1.14	2.85283	0.00433324409174773	0.0138805	0.4	Qrob_Chr02	mRNA	81631675	81634667	+
Qrob_T0011280.2	putative late blight resistance protein homolog R1B-8	30.95	2.2	1.14	2.61457	0.00893396722585207	0.0260899	0.44	Qrob_Chr11	mRNA	34828776	34831682	+
Qrob_T0544180.2	2-oxoisovalerate dehydrogenase subunit alpha 2, mitochondrial-like	551.99	2.19	1.13	10.4016	2.43873386509407e-25	7.43192e-24	0.11	Qrob_Chr09	mRNA	28640624	28643744	+
Qrob_T0418100.2	1-aminocyclopropane-1-carboxylate oxidase homolog 4-like	314.71	2.2	1.13	8.43222	3.39171915350658e-17	6.52806e-16	0.13	Qrob_Chr06	mRNA	56587725	56590029	-
Qrob_T0517790.2	uncharacterized LOC115976129, transcript variant X1	207.45	2.19	1.13	7.2525	4.09158738231655e-13	5.74136e-12	0.16	Qrob_Chr02	mRNA	74967976	74972287	-
Qrob_T0697650.2	uncharacterized LOC115974104, transcript variant X5	151.02	2.19	1.13	6.11141	9.87571357226421e-10	9.72324e-09	0.19	Qrob_Chr01	mRNA	3527655	3531633	-
Qrob_T0353470.2	probable isoprenylcysteine alpha-carbonyl methylesterase ICMEL1	147.17	2.18	1.13	6.03357	1.60378564595743e-09	1.54341e-08	0.19	Qrob_H2.3_Sc0000061	mRNA	1688014	1692886	-
Qrob_T0294450.2	zinc finger CCCH domain-containing protein 1-like	138.08	2.19	1.13	5.47266	4.43337668896894e-08	3.56401e-07	0.21	Qrob_Chr02	mRNA	94310747	94314202	-
Qrob_T0622180.2		55.65	2.18	1.13	3.93278	8.39690447416375e-05	0.000400703	0.29	Qrob_Chr05	mRNA	3135950	3140148	+
Qrob_T0004150.2	dehydration-responsive element-binding protein 2C-like, transcript variant X2	73.65	2.19	1.13	3.91622	8.9946628943611e-05	0.000426955	0.29	Qrob_Chr08	mRNA	48493486	48494731	-
Qrob_T0057990.2	probable E3 ubiquitin-protein ligase RNF217	48.37	2.18	1.13	3.24978	0.00115494452232344	0.00435236	0.35	Qrob_Chr05	mRNA	66257479	66258406	+
Qrob_T0509170.2	uncharacterized LOC115965465	33.68	2.19	1.13	2.74273	0.00609298820400579	0.0186665	0.41	Qrob_Chr10	mRNA	5153884	5157177	+
Qrob_T0474600.2	probable WRKY transcription factor 31	966.32	2.17	1.12	11.9961	3.72311369267328e-33	1.63516e-31	0.09	Qrob_Chr05	mRNA	57242840	57245559	+
Qrob_T0136660.2	heterogeneous nuclear ribonucleoprotein R, transcript variant X2	861.92	2.17	1.12	11.6889	1.45243817089218e-31	5.86177e-30	0.1	Qrob_Chr03	mRNA	45432421	45438368	-
Qrob_T0438250.2	5'-adenylylsulfate reductase 3, chloroplastic-like	443.76	2.18	1.12	10.0432	9.84338161721604e-24	2.7304e-22	0.11	Qrob_Chr05	mRNA	63271898	63274968	-
Qrob_T0494900.2	uncharacterized LOC115992401, transcript variant X2	477.31	2.18	1.12	9.38095	6.53785331635713e-21	1.57251e-19	0.12	Qrob_Chr05	mRNA	56172859	56174297	+
Qrob_T0287020.2	acyl-coenzyme A thioesterase 13-like	251.35	2.18	1.12	7.64317	2.11945626368877e-14	3.28819e-13	0.15	Qrob_H2.3_Sc0000936	mRNA	31242	32776	+
Qrob_T0528660.2		155.48	2.18	1.12	6.04168	1.52513246444773e-09	1.47167e-08	0.19	Qrob_Chr02	mRNA	50880650	50885782	-
Qrob_T0104410.2	DEAD-box ATP-dependent RNA helicase 27-like	154.71	2.18	1.12	5.74416	9.23810380966752e-09	8.13053e-08	0.2	Qrob_Chr11	mRNA	14919545	14926062	-
Qrob_T0363870.2	protein NO VEIN-like, transcript variant X2	94.32	2.17	1.12	4.94119	7.76470702684949e-07	5.29436e-06	0.23	Qrob_Chr05	mRNA	13252002	13260391	+
Qrob_T0461000.2	pathogenesis-related protein 1-like	79.05	2.17	1.12	4.58838	4.46701528366744e-06	2.6726e-05	0.24	Qrob_Chr11	mRNA	18835664	18836409	-
Qrob_T0479320.2	pentatricopeptide repeat-containing protein At4g26680, mitochondrial-like	36.09	2.18	1.12	3.03104	0.00243715302196265	0.00839027	0.37	Qrob_Chr04	mRNA	33598861	33602425	-
Qrob_T0247280.2	premnaspirodiene oxygenase-like	28.03	2.17	1.12	2.8242	0.00473984431010608	0.0150271	0.4	Qrob_Chr03	mRNA	45656612	45658943	+
Qrob_T0220760.2	UPF0481 protein At3g47200-like, transcript variant X1	27.24	2.17	1.12	2.72147	0.00649918857399302	0.0197555	0.41	Qrob_Chr10	mRNA	45921013	45922416	+
Qrob_T0472310.2	chloride channel protein CLC-e, transcript variant X2	23.99	2.18	1.12	2.44965	0.0142993512327485	0.0389941	0.46	Qrob_Chr11	mRNA	51884903	51890962	-
Qrob_T0409730.2	protein MOS2-like	1142.53	2.16	1.11	13.0575	5.75799833773049e-39	3.14566e-37	0.09	Qrob_H2.3_Sc0000281	mRNA	321275	322964	-
Qrob_T0299770.2		500.43	2.16	1.11	10.14	3.67141928009133e-24	1.04095e-22	0.11	Qrob_Chr02	mRNA	28127420	28128771	-
Qrob_T0216580.2		462.32	2.16	1.11	9.86764	5.75023296300284e-23	1.52199e-21	0.11	Qrob_Chr06	mRNA	13158745	13171524	-
Qrob_T0241480.2	serine/threonine-protein kinase AtPK1/AtPK6-like	454.54	2.16	1.11	9.07321	1.15558664499796e-19	2.59161e-18	0.12	Qrob_Chr07	mRNA	32549254	32554047	-
Qrob_T0052920.2	5'-adenylylsulfate reductase 1, chloroplastic-like	362.16	2.16	1.11	8.77434	1.71913104518883e-18	3.58199e-17	0.13	Qrob_Chr08	mRNA	14641215	14646392	+
Qrob_T0248350.2	scarecrow-like protein 34	305.54	2.16	1.11	8.23184	1.8436403851759e-16	3.38139e-15	0.14	Qrob_Chr01	mRNA	40216565	40220064	-
Qrob_T0536490.2	germin-like protein subfamily 1 member 7	295.89	2.16	1.11	7.87975	3.28035071867313e-15	5.51413e-14	0.14	Qrob_Chr03	mRNA	40532344	40533217	-
Qrob_T0480100.2	disease resistance protein RPM1-like	269.47	2.16	1.11	7.18239	6.85048409942726e-13	9.4426e-12	0.15	Qrob_Chr12	mRNA	10328913	10332422	+
Qrob_T0632120.2	uncharacterized protein At4g08330, chloroplastic	226.01	2.16	1.11	6.98974	2.75395186704379e-12	3.58374e-11	0.16	Qrob_Chr06	mRNA	54365574	54366521	-
Qrob_T0227960.2	bromodomain-containing protein 2-like, transcript variant X3	253.08	2.16	1.11	6.88816	5.65201324323467e-12	7.10726e-11	0.16	Qrob_Chr02	mRNA	38105005	38110519	+
Qrob_T0459230.2	ethylene-responsive transcription factor ERF113, transcript variant X1	215.4	2.16	1.11	6.81637	9.33682266230384e-12	1.15384e-10	0.16	Qrob_Chr10	mRNA	648449	649092	-
Qrob_T0541520.2	legumain, transcript variant X2	150.04	2.16	1.11	6.04902	1.45733045971836e-09	1.41004e-08	0.18	Qrob_Chr12	mRNA	9161204	9162026	+
Qrob_T0115550.2	calcium homeostasis endoplasmic reticulum protein, transcript variant X4	142.13	2.15	1.11	5.9776	2.26451109645804e-09	2.14018e-08	0.19	Qrob_Chr12	mRNA	25506813	25508100	+
Qrob_T0467020.2		118.86	2.16	1.11	5.46933	4.51733083804566e-08	3.62499e-07	0.2	Qrob_Chr08	mRNA	39775072	39785461	-
Qrob_T0712250.2	uncharacterized LOC115989111, transcript variant X1	135.79	2.15	1.11	5.46522	4.623305347057e-08	3.70505e-07	0.2	Qrob_Chr02	mRNA	67055276	67056356	+
Qrob_T0451100.2	serine/threonine-protein kinase CTR1, transcript variant X1	106.78	2.16	1.11	5.13344	2.84491384048709e-07	2.05308e-06	0.22	Qrob_Chr08	mRNA	64916199	64926925	+
Qrob_T0236980.2	uncharacterized protein At5g39865	99.2	2.16	1.11	5.01368	5.33982530809723e-07	3.71734e-06	0.22	Qrob_Chr01	mRNA	51780340	51781585	+
Qrob_T0314750.2		88.87	2.16	1.11	4.44718	8.70055721399793e-06	4.95252e-05	0.25	Qrob_Chr11	mRNA	5051942	5053568	-
Qrob_T0416520.2		60.51	2.16	1.11	4.06329	4.83851341213674e-05	0.000243201	0.27	Qrob_Chr10	mRNA	40389700	40390724	-
Qrob_T0370770.2	pentatricopeptide repeat-containing protein At5g66520-like	52.87	2.15	1.11	3.75066	0.000176367143920824	0.0007887	0.29	Qrob_Chr02	mRNA	68827454	68831917	+
Qrob_T0483750.2	protein NRT1/ PTR FAMILY 6.1	30.89	2.16	1.11	2.73432	0.00625095364669295	0.0190949	0.41	Qrob_Chr03	mRNA	38504567	38507638	+
Qrob_T0564850.2	death-inducer obliterator 1-like	1641.46	2.15	1.1	11.9364	7.64210594317897e-33	3.2918e-31	0.09	Qrob_Chr12	mRNA	30367633	30374942	-
Qrob_T0058520.2		843.71	2.14	1.1	11.1847	4.84718202436254e-29	1.75114e-27	0.1	Qrob_Chr05	mRNA	67241327	67243924	+
Qrob_T0707850.2	uncharacterized LOC115967292	602.52	2.14	1.1	10.516	7.29398194273981e-26	2.28898e-24	0.1	Qrob_Chr11	mRNA	1126653	1128970	-
Qrob_T0550150.2	glutathione S-transferase U8-like	463.11	2.14	1.1	9.03195	1.68633078348062e-19	3.75371e-18	0.12	Qrob_Chr09	mRNA	50190710	50192040	+
Qrob_T0649990.2	adenine nucleotide transporter BT1, chloroplastic/mitochondrial-like	168.4	2.14	1.1	6.51438	7.29927690626562e-11	8.18497e-10	0.17	Qrob_Chr02	mRNA	93941513	93945030	-
Qrob_T0432090.2	lysine-specific demethylase JMJ30, transcript variant X1	95.19	2.14	1.1	4.56838	4.91502536754454e-06	2.91534e-05	0.24	Qrob_Chr01	mRNA	10323830	10329845	+
Qrob_T0170610.2	abscisic acid 8'-hydroxylase 4	59.31	2.15	1.1	3.9436	8.02684480563734e-05	0.000385095	0.28	Qrob_Chr11	mRNA	30925775	30928688	-
Qrob_T0281570.2	uncharacterized LOC115988664, transcript variant X1	48.24	2.15	1.1	3.44965	0.000561315765157517	0.00225977	0.32	Qrob_Chr05	mRNA	41398765	41401561	-
Qrob_T0222480.2	nucleolar MIF4G domain-containing protein 1, transcript variant X2	36.3	2.14	1.1	2.89741	0.00376259804838293	0.0122714	0.38	Qrob_Chr07	mRNA	25062603	25065358	+
Qrob_T0694570.2	F-box protein At2g27310-like	29.08	2.15	1.1	2.81659	0.00485363033995475	0.015339	0.39	Qrob_Chr08	mRNA	765363	766412	-
Qrob_T0053020.2		29.44	2.14	1.1	2.7644	0.0057027705205549	0.0176125	0.4	Qrob_Chr08	mRNA	14762588	14763153	-
Qrob_T0498250.2		33.64	2.15	1.1	2.54323	0.010983184030241	0.0311503	0.43	Qrob_Chr04	mRNA	5347117	5352035	+
Qrob_T0705510.2	signal peptide peptidase-like 4	597.61	2.12	1.09	10.5394	5.6872285288524e-26	1.79418e-24	0.1	Qrob_Chr08	mRNA	53182673	53185165	+
Qrob_T0288720.2	crocetin glucosyltransferase, chloroplastic-like	345.31	2.12	1.09	8.19963	2.41120430951632e-16	4.3827e-15	0.13	Qrob_Chr08	mRNA	6650265	6651656	-
Qrob_T0714480.2	enoyl-CoA delta isomerase 1, peroxisomal-like	525.4	2.12	1.09	7.15817	8.17613732906169e-13	1.11498e-11	0.15	Qrob_Chr08	mRNA	64641738	64642546	+
Qrob_T0245400.2		301.1	2.12	1.09	6.65483	2.83631301838446e-11	3.3349e-10	0.16	Qrob_Chr11	mRNA	26520621	26520910	+
Qrob_T0391780.2	cryptochrome-1, transcript variant X2	131.04	2.13	1.09	5.56013	2.69571603650152e-08	2.23322e-07	0.2	Qrob_Chr02	mRNA	19495558	19502529	+
Qrob_T0411820.2	transcription repressor MYB5-like	74.37	2.14	1.09	4.23007	2.33613818055447e-05	0.000124107	0.26	Qrob_H2.3_Sc0000354	mRNA	342530	343605	+
Qrob_T0007900.2	transmembrane protein 45B	70.56	2.13	1.09	4.01434	5.96125232231548e-05	0.000293219	0.27	Qrob_Chr02	mRNA	84852586	84853893	+
Qrob_T0178920.2	putative UDP-glucuronate:xylan alpha-glucuronosyltransferase 4	54.03	2.13	1.09	3.52167	0.000428841176123533	0.00177305	0.31	Qrob_Chr03	mRNA	10203364	10206308	-
Qrob_T0410560.2	ent-kaurenoic acid oxidase 1-like, transcript variant X1	44.02	2.13	1.09	3.23986	0.00119587301467329	0.00448678	0.34	Qrob_Chr04	mRNA	17856872	17863833	+
Qrob_T0353090.2		43.68	2.13	1.09	3.23472	0.00121762543064799	0.00455694	0.34	Qrob_Chr04	mRNA	22524006	22524439	+
Qrob_T0461690.2	E3 ubiquitin-protein ligase KEG-like	410.44	2.11	1.08	9.25729	2.09688523612301e-20	4.93098e-19	0.12	Qrob_Chr08	mRNA	39434569	39437749	-
Qrob_T0265930.2	uncharacterized LOC115952793	449.57	2.11	1.08	8.60025	7.95445472290468e-18	1.58022e-16	0.13	Qrob_Chr07	mRNA	6897766	6900682	-
Qrob_T0062770.2		212.74	2.12	1.08	7.03281	2.02408337571188e-12	2.6723e-11	0.15	Qrob_Chr02	mRNA	71774262	71774955	+
Qrob_T0362830.2	E3 ubiquitin-protein ligase BRE1-like 2, transcript variant X4	226.11	2.12	1.08	6.94392	3.81354611097852e-12	4.88107e-11	0.16	Qrob_Chr01	mRNA	8366661	8370002	+
Qrob_T0011880.2	transcription factor TGA6, transcript variant X1	251.49	2.12	1.08	6.56012	5.37647790776077e-11	6.10527e-10	0.16	Qrob_Chr11	mRNA	36166285	36177132	+
Qrob_T0305840.2	heterogeneous nuclear ribonucleoprotein U-like protein 1	76.19	2.11	1.08	4.35272	1.34456010561188e-05	7.42471e-05	0.25	Qrob_Chr05	mRNA	64629824	64635054	+
Qrob_T0572020.2		53.96	2.12	1.08	3.62804	0.000285579957793685	0.00122424	0.3	Qrob_H2.3_Sc0001024	mRNA	54491	59688	-
Qrob_T0115630.2	transcription repressor MYB5-like	37.22	2.11	1.08	3.00922	0.00261920677091424	0.00893802	0.36	Qrob_Chr12	mRNA	25662776	25663854	-
Qrob_T0466340.2	protein PHOX1-like	42.6	2.11	1.08	2.97015	0.00297650444636768	0.00997446	0.36	Qrob_Chr02	mRNA	99719883	99722192	-
Qrob_T0180510.2		29.42	2.12	1.08	2.82784	0.00468638622157286	0.0148734	0.38	Qrob_Chr03	mRNA	22975904	22977297	+
Qrob_T0188580.2	putative pentatricopeptide repeat-containing protein At1g16830, transcript variant X2	29.65	2.12	1.08	2.76981	0.00560888416855953	0.0173885	0.39	Qrob_H2.3_Sc0000064	mRNA	394673	396952	+
Qrob_T0380300.2	probable LRR receptor-like serine/threonine-protein kinase At1g56140, transcript variant X1	26.86	2.12	1.08	2.52677	0.0115117992930903	0.0324391	0.43	Qrob_H2.3_Sc0000313	mRNA	803171	815862	-
Qrob_T0545220.2	plastid-lipid-associated protein, chloroplastic-like	2305.7	2.09	1.07	15.2802	1.03672494181564e-52	8.11226e-51	0.07	Qrob_Chr05	mRNA	55716454	55719309	+
Qrob_T0568750.2		1168.76	2.11	1.07	13.3506	1.17568723483685e-40	6.66682e-39	0.08	Qrob_Chr06	mRNA	4742818	4746262	+
Qrob_T0202320.2	NAC domain-containing protein 1	1143.92	2.1	1.07	13.0587	5.67149252000937e-39	3.10787e-37	0.08	Qrob_Chr03	mRNA	54768918	54770192	+
Qrob_T0221560.2	glycerol kinase-like	1084.88	2.1	1.07	12.5283	5.22689920906915e-36	2.58019e-34	0.09	Qrob_Chr05	mRNA	26830142	26833440	-
Qrob_T0152140.2	uncharacterized LOC115971509, transcript variant X1	466.71	2.1	1.07	8.85296	8.52266647318016e-19	1.80304e-17	0.12	Qrob_Chr12	mRNA	29862026	29873753	-
Qrob_T0633980.2	TATA-binding protein-associated factor BTAF1, transcript variant X2	145.96	2.1	1.07	5.33142	9.74478968672372e-08	7.42419e-07	0.2	Qrob_Chr09	mRNA	41634216	41635780	+
Qrob_T0633210.2		88.45	2.1	1.07	4.254	2.09983264505712e-05	0.000112521	0.25	Qrob_Chr12	mRNA	39312420	39315387	+
Qrob_T0383370.2		74.49	2.1	1.07	4.21318	2.51805708154477e-05	0.000132904	0.25	Qrob_Chr07	mRNA	35028725	35032523	-
Qrob_T0727810.2	60S ribosomal protein L7-1-like	71.53	2.1	1.07	3.98442	6.76440040091279e-05	0.000329468	0.27	Qrob_Chr03	mRNA	19529259	19532829	+
Qrob_T0293020.2		44.33	2.11	1.07	3.34276	0.000829490688210877	0.00322338	0.32	Qrob_Chr03	mRNA	11095479	11095919	-
Qrob_T0556130.2	disease resistance protein At4g27190-like	33.3	2.09	1.07	2.94576	0.00322160659996549	0.0107162	0.36	Qrob_H2.3_Sc0000473	mRNA	248869	250772	-
Qrob_T0034300.2	pentatricopeptide repeat-containing protein At4g01030, mitochondrial	36.53	2.1	1.07	2.86455	0.00417603393389223	0.0134321	0.37	Qrob_H2.3_Sc0000026	mRNA	499911	503074	+
Qrob_T0265350.2	histone-lysine N-methyltransferase ATXR4, transcript variant X2	35.02	2.1	1.07	2.85232	0.00434016804986859	0.0139002	0.37	Qrob_Chr07	mRNA	22060243	22060662	-
Qrob_T0021870.2	MDIS1-interacting receptor like kinase 2-like	28.87	2.1	1.07	2.60794	0.00910881516336277	0.0264969	0.41	Qrob_Chr02	mRNA	16960767	16963899	+
Qrob_T0449180.2	CBL-interacting serine/threonine-protein kinase 14-like	1501.83	2.08	1.06	10.2299	1.45726446962062e-24	4.27377e-23	0.1	Qrob_Chr07	mRNA	33340204	33342010	+
Qrob_T0226590.2	F-box/kelch-repeat protein At3g06240-like	322.18	2.08	1.06	8.23511	1.79387347632202e-16	3.29349e-15	0.13	Qrob_Chr02	mRNA	76691122	76692405	+
Qrob_T0522690.2	chalcone synthase	408.79	2.08	1.06	8.05261	8.10475772606349e-16	1.40999e-14	0.13	Qrob_H2.3_Sc0000030	mRNA	1836203	1838258	-
Qrob_T0390650.2	transcription initiation factor IIB-like	309.15	2.08	1.06	7.73814	1.00882508510996e-14	1.61259e-13	0.14	Qrob_Chr01	mRNA	6750862	6755733	-
Qrob_T0140980.2	protein CutA, chloroplastic	319.6	2.09	1.06	7.38124	1.56822906367712e-13	2.27908e-12	0.14	Qrob_H2.3_Sc0000124	mRNA	811833	814258	+
Qrob_T0238620.2	protein STRICTOSIDINE SYNTHASE-LIKE 5-like	132.19	2.08	1.06	5.6705	1.42382654834948e-08	1.22485e-07	0.19	Qrob_Chr06	mRNA	54877555	54878535	+
Qrob_T0225990.2	putative F-box protein At1g49610, transcript variant X2	139.21	2.08	1.06	5.53332	3.14224091598064e-08	2.57222e-07	0.19	Qrob_Chr05	mRNA	64335097	64342587	+
Qrob_T0112370.2	uncharacterized zinc finger CCHC domain-containing protein At4g19190	139.67	2.09	1.06	5.19458	2.05187102825697e-07	1.50872e-06	0.21	Qrob_Chr12	mRNA	3032690	3034617	+
Qrob_T0032260.2	RAP domain-containing protein, chloroplastic-like	91.37	2.09	1.06	4.66892	3.02783745720983e-06	1.87736e-05	0.23	Qrob_Chr04	mRNA	30759172	30761346	-
Qrob_T0721900.2	RNA pseudouridine synthase 3, mitochondrial, transcript variant X2	106.15	2.08	1.06	4.49012	7.11833748974171e-06	4.11065e-05	0.24	Qrob_Chr02	mRNA	48548452	48552871	+
Qrob_T0131780.2	grpE protein homolog 2, mitochondrial-like, transcript variant X1	126.11	2.08	1.06	4.22055	2.43701892012831e-05	0.000128931	0.25	Qrob_Chr08	mRNA	11644422	11647604	-
Qrob_T0354530.2	U4/U6.U5 tri-snRNP-associated protein 2-like, transcript variant X2	65.12	2.08	1.06	3.83663	0.000124734213959271	0.000577101	0.28	Qrob_Chr10	mRNA	35953104	35958116	-
Qrob_T0423500.2	protein MLN51 homolog, transcript variant X1	57.03	2.08	1.06	3.58892	0.000332055607206616	0.001402	0.29	Qrob_Chr02	mRNA	88899655	88903548	+
Qrob_T0380360.2	probable galacturonosyltransferase 11	45.78	2.08	1.06	3.35296	0.000799533362036252	0.00311834	0.32	Qrob_H2.3_Sc0000313	mRNA	676574	678426	-
Qrob_T0121170.2	protein LOW PHOTOSYNTHETIC EFFICIENCY 1, chloroplastic-like	50.32	2.09	1.06	3.15155	0.00162404724416947	0.00587312	0.34	Qrob_Chr02	mRNA	47499353	47501611	-
Qrob_T0318310.2	cytochrome P450 CYP82D47-like	899.07	2.07	1.05	11.9029	1.14345807351463e-32	4.90182e-31	0.09	Qrob_Chr02	mRNA	8632003	8634414	+
Qrob_T0590760.2	bifunctional UDP-glucose 4-epimerase and UDP-xylose 4-epimerase 1	553.62	2.08	1.05	9.31077	1.26911962271995e-20	3.01609e-19	0.11	Qrob_Chr12	mRNA	14958959	14962118	+
Qrob_T0650110.2	uncharacterized LOC115956845	564.16	2.07	1.05	9.2193	2.99045044036682e-20	6.86119e-19	0.11	Qrob_Chr02	mRNA	93799486	93801115	-
Qrob_T0735020.2	uncharacterized LOC115967862, transcript variant X2	327.24	2.08	1.05	8.15153	3.59338056520105e-16	6.43255e-15	0.13	Qrob_H2.3_Sc0001217	mRNA	6086	11543	+
Qrob_T0656500.2	probable serine/threonine-protein kinase WNK11, transcript variant X2	477.8	2.08	1.05	7.78422	7.0145743537004e-15	1.14476e-13	0.14	Qrob_Chr08	mRNA	33276426	33278052	+
Qrob_T0260910.2	two-component response regulator-like APRR3	246.26	2.07	1.05	6.79282	1.09960707838197e-11	1.3505e-10	0.15	Qrob_Chr06	mRNA	44770966	44772989	-
Qrob_T0455130.2		219.69	2.08	1.05	6.3734	1.84888660453559e-10	1.98503e-09	0.17	Qrob_Chr08	mRNA	61349077	61349459	+
Qrob_T0563250.2	amino acid transporter AVT1A, transcript variant X1	160.31	2.07	1.05	5.83076	5.51739923925386e-09	4.96815e-08	0.18	Qrob_Chr05	mRNA	37861861	37870118	+
Qrob_T0072770.2	zinc finger protein CONSTANS-LIKE 3, transcript variant X1	150.26	2.08	1.05	5.16187	2.44493414147007e-07	1.78165e-06	0.2	Qrob_Chr05	mRNA	40740450	40741754	+
Qrob_T0597830.2	heat stress transcription factor A-4b-like	101.74	2.07	1.05	4.9785	6.40801821162072e-07	4.41806e-06	0.21	Qrob_Chr05	mRNA	65379259	65383170	+
Qrob_T0705520.2	SKP1-like protein 21, transcript variant X4	136.77	2.08	1.05	4.9393	7.84046490001855e-07	5.34195e-06	0.21	Qrob_Chr08	mRNA	53199824	53203543	-
Qrob_T0069010.2	transcription factor IIIB 60 kDa subunit-like, transcript variant X5	58.73	2.07	1.05	3.59	0.000330676792494986	0.0013975	0.29	Qrob_Chr05	mRNA	8053832	8066364	+
Qrob_T0622870.2	UDP-glycosyltransferase 89A2-like, transcript variant X2	32.72	2.07	1.05	2.89666	0.00377158291326032	0.0122923	0.36	Qrob_Chr03	mRNA	57229011	57230441	+
Qrob_T0706980.2		26.82	2.06	1.05	2.51686	0.0118404547863319	0.0332606	0.42	Qrob_Chr06	mRNA	44640305	44642378	+
Qrob_T0545330.2	probable serine/threonine-protein kinase At1g54610	1393.58	2.05	1.04	13.7637	4.21298124637917e-43	2.55906e-41	0.08	Qrob_Chr05	mRNA	56411489	56418356	+
Qrob_T0689960.2	uncharacterized LOC115995076	741.34	2.05	1.04	9.47006	2.79679718476832e-21	6.85579e-20	0.11	Qrob_Chr06	mRNA	27364460	27370326	-
Qrob_T0216840.2	probable protein phosphatase 2C 13	549.06	2.06	1.04	8.90459	5.35815598100708e-19	1.15123e-17	0.12	Qrob_Chr06	mRNA	12745358	12747865	-
Qrob_T0761190.2	transcription initiation factor TFIID subunit 2, transcript variant X2	337.9	2.05	1.04	8.14561	3.77365152818631e-16	6.73507e-15	0.13	Qrob_Chr10	mRNA	23732002	23736960	+
Qrob_T0424740.2	sugar transporter ERD6-like 7, transcript variant X2	408.32	2.06	1.04	7.81539	5.47949766445695e-15	9.03285e-14	0.13	Qrob_Chr12	mRNA	4802897	4807202	+
Qrob_T0361130.2		214.58	2.05	1.04	6.41297	1.4270773721864e-10	1.55263e-09	0.16	Qrob_Chr10	mRNA	24863767	24875558	-
Qrob_T0010260.2	uncharacterized LOC115975690, transcript variant X2	161.22	2.05	1.04	5.7733	7.77334039476085e-09	6.89216e-08	0.18	Qrob_Chr02	mRNA	61307884	61313861	+
Qrob_T0001040.2	putative disease resistance protein At1g50180	163.19	2.06	1.04	5.38278	7.33442598711155e-08	5.69682e-07	0.19	Qrob_Chr01	mRNA	24486682	24490629	+
Qrob_T0286050.2	SWR1 complex subunit 2, transcript variant X2	131.86	2.05	1.04	4.90055	9.55687984642409e-07	6.40186e-06	0.21	Qrob_Chr09	mRNA	26243795	26249715	+
Qrob_T0210180.2	bifunctional riboflavin biosynthesis protein RIBA 1, chloroplastic-like, transcript variant X2	98.22	2.06	1.04	4.67516	2.93723025569991e-06	1.82614e-05	0.22	Qrob_Chr04	mRNA	37033191	37035122	-
Qrob_T0588980.2	protein unc-45 homolog A	39.79	2.05	1.04	2.87717	0.00401263526025141	0.0129718	0.36	Qrob_H2.3_Sc0000338	mRNA	410199	414022	-
Qrob_T0255830.2	multiple RNA-binding domain-containing protein 1	40.24	2.06	1.04	2.80863	0.00497522102869523	0.0156598	0.37	Qrob_Chr06	mRNA	26618929	26623790	+
Qrob_T0424560.2		29.82	2.05	1.04	2.56751	0.0102431653350156	0.02933	0.4	Qrob_Chr04	mRNA	34841943	34845101	+
Qrob_T0288900.2	zinc finger CCCH domain-containing protein 18-like, transcript variant X1	1010.75	2.04	1.03	11.597	4.26644839774737e-31	1.70648e-29	0.09	Qrob_Chr08	mRNA	6936308	6939499	-
Qrob_T0611760.2	AP2/ERF and B3 domain-containing transcription factor RAV1-like	712.17	2.04	1.03	10.3954	2.60221082513854e-25	7.91664e-24	0.1	Qrob_Chr01	mRNA	54856007	54857919	+
Qrob_T0059850.2	F-box protein At1g47056-like	2460.62	2.04	1.03	9.94107	2.75846471833623e-23	7.44412e-22	0.1	Qrob_Chr02	mRNA	5667888	5671697	+
Qrob_T0161430.2		640.58	2.05	1.03	9.75982	1.67455411775066e-22	4.36139e-21	0.11	Qrob_Chr11	mRNA	32067223	32069208	+
Qrob_T0021900.2	U-box domain-containing protein 11-like	457.68	2.04	1.03	8.98059	2.69327210208925e-19	5.91431e-18	0.11	Qrob_Chr02	mRNA	12867560	12869081	-
Qrob_T0643310.2	formin-like protein 5	337.76	2.05	1.03	7.75875	8.57699491156535e-15	1.38585e-13	0.13	Qrob_Chr08	mRNA	17595733	17604245	+
Qrob_T0687660.2	auxin-responsive protein SAUR32-like	138.65	2.04	1.03	5.53607	3.09339428155201e-08	2.53455e-07	0.19	Qrob_Chr08	mRNA	50289405	50289752	+
Qrob_T0533830.2		134.32	2.04	1.03	4.73447	2.19632509972852e-06	1.39215e-05	0.22	Qrob_Chr02	mRNA	43640693	43641431	-
Qrob_T0026910.2	dnAJ-like protein slr0093, transcript variant X2	97.91	2.05	1.03	4.16135	3.16366171368926e-05	0.000164556	0.25	Qrob_Chr09	mRNA	21752175	21756560	+
Qrob_T0265740.2	D-lactate dehydrogenase [cytochrome], mitochondrial-like	82.41	2.04	1.03	3.89625	9.76921129983258e-05	0.000460185	0.26	Qrob_Chr07	mRNA	22680774	22681568	+
Qrob_T0142030.2		50.15	2.04	1.03	3.41063	0.000648141391874155	0.00258056	0.3	Qrob_Chr07	mRNA	19570267	19572214	+
Qrob_T0265910.2	pentatricopeptide repeat-containing protein At3g09650, chloroplastic	46.77	2.05	1.03	3.11927	0.00181300891329377	0.00645743	0.33	Qrob_Chr07	mRNA	6917799	6920286	-
Qrob_T0188590.2	transcription factor JUNGBRUNNEN 1-like, transcript variant X1	44.16	2.04	1.03	3.00562	0.0026504147674134	0.00903764	0.34	Qrob_H2.3_Sc0000064	mRNA	371218	374564	-
Qrob_T0466000.2	rust resistance kinase Lr10-like	36.7	2.04	1.03	2.93879	0.00329492931713229	0.0109235	0.35	Qrob_Chr08	mRNA	55231634	55232894	-
Qrob_T0455110.2		30.53	2.04	1.03	2.58664	0.00969169915940466	0.02797	0.4	Qrob_Chr08	mRNA	61358598	61361207	-
Qrob_T0378000.2	receptor-like protein 7	28.62	2.05	1.03	2.52663	0.0115163458763373	0.0324468	0.41	Qrob_Chr09	mRNA	41250984	41253901	+
Qrob_T0487490.2		25.59	2.04	1.03	2.47988	0.0131426121583302	0.0363721	0.42	Qrob_Chr05	mRNA	24226434	24229638	-
Qrob_T0158960.2	probable amidase At4g34880, transcript variant X1	27.54	2.04	1.03	2.44282	0.0145729460085539	0.0396316	0.42	Qrob_Chr11	mRNA	44729540	44731164	+
Qrob_T0666710.2	chaperone protein dnaJ 11, chloroplastic-like	1455.67	2.02	1.02	12.9774	1.64411130884869e-38	8.79428e-37	0.08	Qrob_Chr02	mRNA	19753246	19754192	+
Qrob_T0456480.2	ethylene-responsive transcription factor ERF113-like	1425.43	2.03	1.02	12.5973	2.18565073027014e-36	1.08489e-34	0.08	Qrob_H2.3_Sc0000030	mRNA	1574594	1577210	+
Qrob_T0252170.2		1005.7	2.03	1.02	11.1837	4.90255759743278e-29	1.76758e-27	0.09	Qrob_Chr01	mRNA	18099339	18101577	+
Qrob_T0727770.2	transcription factor MYB1R1-like	910.41	2.03	1.02	10.9296	8.32010287689121e-28	2.86157e-26	0.09	Qrob_Chr03	mRNA	52652952	52654694	+
Qrob_T0343440.2	auxin-responsive protein SAUR36-like	909.68	2.03	1.02	10.7559	5.56125032840639e-27	1.8386e-25	0.1	Qrob_Chr03	mRNA	39259311	39260104	+
Qrob_T0248410.2	scarecrow-like protein 30	627.14	2.03	1.02	9.94839	2.5629212656423e-23	6.93731e-22	0.1	Qrob_Chr01	mRNA	40038830	40041361	-
Qrob_T0088670.2	polyadenylation and cleavage factor homolog 4, transcript variant X1	800.97	2.03	1.02	9.5331	1.52649641925527e-21	3.7938e-20	0.11	Qrob_Chr07	mRNA	44278461	44285830	+
Qrob_T0474520.2	uncharacterized LOC115987480	479.41	2.02	1.02	8.87016	7.30396459986236e-19	1.55255e-17	0.11	Qrob_Chr04	mRNA	13965009	13967830	+
Qrob_T0302550.2	RNA-binding protein 34	520.05	2.03	1.02	8.81459	1.20128733147329e-18	2.52355e-17	0.12	Qrob_Chr12	mRNA	6421971	6425630	-
Qrob_T0521280.2	IAA-amino acid hydrolase ILR1-like 4	441.3	2.03	1.02	8.27591	1.27481864604865e-16	2.35986e-15	0.12	Qrob_Chr05	mRNA	12615721	12619483	-
Qrob_T0759050.2	uncharacterized LOC115994342	423.51	2.03	1.02	7.98849	1.36597477438536e-15	2.33781e-14	0.13	Qrob_Chr06	mRNA	34946910	34955939	-
Qrob_T0657040.2		180.03	2.03	1.02	6.10782	1.01000860270667e-09	9.9169e-09	0.17	Qrob_Chr01	mRNA	14065379	14069726	-
Qrob_T0402930.2	uncharacterized LOC115957533, transcript variant X2	172.71	2.03	1.02	5.86941	4.37340608101403e-09	3.98207e-08	0.17	Qrob_Chr08	mRNA	11482517	11485994	+
Qrob_T0210170.2	bifunctional riboflavin biosynthesis protein RIBA 1, chloroplastic-like, transcript variant X1	149.55	2.03	1.02	5.72839	1.01390890876926e-08	8.87554e-08	0.18	Qrob_Chr04	mRNA	37040544	37043842	-
Qrob_T0584930.2	putative F-box protein At1g49610	147.8	2.02	1.02	5.12149	3.03136290403315e-07	2.17886e-06	0.2	Qrob_Chr10	mRNA	14047318	14050408	+
Qrob_T0666680.2	uncharacterized LOC115974501, transcript variant X1	107.91	2.03	1.02	4.54171	5.57997839297595e-06	3.27936e-05	0.23	Qrob_Chr02	mRNA	19712181	19718693	+
Qrob_T0070260.2	germin-like protein subfamily T member 2	112.71	2.03	1.02	4.48348	7.34360695324442e-06	4.23255e-05	0.23	Qrob_Chr10	mRNA	12438135	12439117	+
Qrob_T0379700.2	DEAD-box ATP-dependent RNA helicase 13, transcript variant X2	81.66	2.03	1.02	4.07558	4.58996408633513e-05	0.000231553	0.25	Qrob_Chr06	mRNA	25514927	25518577	+
Qrob_T0527980.2	UPF0481 protein At3g47200-like	52.64	2.03	1.02	3.51367	0.000441963192972548	0.00182142	0.29	Qrob_Chr07	mRNA	44551850	44553199	-
Qrob_T0470510.2	vacuolar protein sorting-associated protein 45 homolog, transcript variant X1	58.78	2.03	1.02	3.24205	0.00118673416270716	0.00445529	0.32	Qrob_H2.3_Sc0000298	mRNA	599470	603190	+
Qrob_T0386860.2	uncharacterized protein At4g37920	53.84	2.02	1.02	3.07283	0.00212039639250208	0.00740019	0.33	Qrob_Chr10	mRNA	25952253	25955670	+
Qrob_T0514130.2	polyadenylate-binding protein 2	25.56	2.02	1.02	2.41952	0.0155409961594882	0.0418514	0.42	Qrob_Chr09	mRNA	27614624	27615288	-
Qrob_T0728510.2	acyl-coenzyme A oxidase 4, peroxisomal	3316.34	2.01	1.01	14.5704	4.3308619471076e-48	2.9848e-46	0.07	Qrob_Chr07	mRNA	36029173	36035330	+
Qrob_T0145250.2	splicing factor-like protein 1	1595.93	2.01	1.01	11.8978	1.21453111498004e-32	5.18171e-31	0.08	Qrob_Chr07	mRNA	3541111	3543658	+
Qrob_T0071250.2	FIP1[V]-like protein, transcript variant X1	1166.81	2.01	1.01	11.1333	8.64195487982184e-29	3.09198e-27	0.09	Qrob_Chr02	mRNA	104067009	104079815	-
Qrob_T0514830.2	uncharacterized LOC115982631	984.47	2.01	1.01	10.633	2.09226865914043e-26	6.74305e-25	0.09	Qrob_H2.3_Sc0000668	mRNA	218801	223141	+
Qrob_T0398170.2	zinc finger protein ZAT12-like	412.21	2.02	1.01	8.36689	5.91564231260885e-17	1.12291e-15	0.12	Qrob_Chr08	mRNA	63268184	63268920	+
Qrob_T0216310.2	CBL-interacting serine/threonine-protein kinase 1, transcript variant X2	395.59	2.01	1.01	7.44496	9.69768554654347e-14	1.42671e-12	0.14	Qrob_Chr06	mRNA	13655591	13661951	-
Qrob_T0652500.2	phosphatidylinositol-3-phosphatase myotubularin-1-like, transcript variant X3	153.15	2.01	1.01	4.85327	1.21443437554679e-06	7.99759e-06	0.21	Qrob_Chr04	mRNA	19201018	19202328	+
Qrob_T0210300.2	putative clathrin assembly protein At4g40080	92.61	2.01	1.01	4.2883	1.80046897272195e-05	9.75585e-05	0.23	Qrob_Chr04	mRNA	36819014	36820220	-
Qrob_T0479650.2	protein TSS	75.72	2.01	1.01	3.97297	7.09808780999701e-05	0.000344037	0.25	Qrob_Chr02	mRNA	106002380	106018717	+
Qrob_T0004270.2	protein RETICULATA-RELATED 5, chloroplastic-like	58.75	2.02	1.01	3.59198	0.000328170900809638	0.00138724	0.28	Qrob_Chr08	mRNA	48641030	48647764	+
Qrob_T0026680.2	cytochrome P450 89A2-like	43.57	2.01	1.01	2.79345	0.00521496943558853	0.0163084	0.36	Qrob_Chr09	mRNA	21269219	21270745	+
Qrob_T0442280.2	F-box protein SKIP22-like	1727.67	2	1	12.4693	1.09850555070215e-35	5.33445e-34	0.08	Qrob_Chr11	mRNA	21350877	21353278	-
Qrob_T0243880.2	delta(3,5)-Delta(2,4)-dienoyl-CoA isomerase, peroxisomal, transcript variant X1	409.41	2.01	1	7.8932	2.94538598954774e-15	4.96504e-14	0.13	Qrob_Chr05	mRNA	65176980	65179026	+
Qrob_T0345140.2	G-type lectin S-receptor-like serine/threonine-protein kinase SD1-1, transcript variant X1	295.11	2	1	6.24936	4.12124874351307e-10	4.27365e-09	0.16	Qrob_Chr05	mRNA	40118166	40124189	-
Qrob_T0423360.2	multiprotein-bridging factor 1c	170.62	1.99	1	5.62071	1.90175023059581e-08	1.60971e-07	0.18	Qrob_Chr02	mRNA	88695673	88696104	-
Qrob_T0152990.2		103.72	2.01	1	4.703	2.56370121405734e-06	1.60851e-05	0.21	Qrob_Chr09	mRNA	15759636	15760663	+
Qrob_T0256160.2	NADPH-dependent aldo-keto reductase, chloroplastic-like	83.71	2	1	4.18772	2.81774471393753e-05	0.000147376	0.24	Qrob_Chr07	mRNA	28600535	28603617	+
Qrob_T0350130.2	DNA-directed RNA polymerases II and IV subunit 5A-like, transcript variant X4	109.63	2	1	3.98821	6.65744497029972e-05	0.000324561	0.25	Qrob_Chr11	mRNA	9414448	9421092	+
Qrob_T0310920.2		67.22	2	1	3.55922	0.000371955067921693	0.00155617	0.28	Qrob_Chr05	mRNA	32178294	32186849	+
Qrob_T0612260.2	transcription factor RAX3-like	55.68	2	1	3.52084	0.000430186217925157	0.00177738	0.28	Qrob_Chr09	mRNA	47790994	47792285	-
Qrob_T0113990.2	4-coumarate--CoA ligase-like 9	62.15	2.01	1	3.4721	0.000516410852744483	0.00209594	0.29	Qrob_Chr03	mRNA	42760060	42763689	-
Qrob_T0512850.2	exportin-T	56.38	2	1	3.23887	0.00120004612403447	0.00450055	0.31	Qrob_Chr05	mRNA	3220179	3224271	+
Qrob_T0600180.2		43.71	2	1	2.95179	0.00315933683478642	0.0105345	0.34	Qrob_Chr08	mRNA	58975936	58982965	-
Qrob_T0026610.2	cytochrome P450 89A2-like	26.7	2	1	2.3701	0.0177833801114584	0.0468746	0.42	Qrob_Chr09	mRNA	21127428	21129194	+
Qrob_T0593740.2		2472.17	1.99	0.99	15.1133	1.32385198454015e-51	1.00945e-49	0.07	Qrob_Chr11	mRNA	18750485	18752025	+
Qrob_T0087270.2	protein LNK3	1237.56	1.98	0.99	11.1931	4.40569230931586e-29	1.60133e-27	0.09	Qrob_Chr04	mRNA	9025285	9028423	+
Qrob_T0499120.2	FACT complex subunit SPT16-like, transcript variant X4	604.63	1.99	0.99	8.9336	4.12384183656193e-19	8.92453e-18	0.11	Qrob_Chr03	mRNA	395565	400280	+
Qrob_T0057830.2	60S ribosomal export protein NMD3, transcript variant X2	284.02	1.98	0.99	7.26768	3.65714549449882e-13	5.15597e-12	0.14	Qrob_Chr05	mRNA	66036870	66038405	+
Qrob_T0157030.2	protein HSH49, transcript variant X1	246.07	1.98	0.99	6.70702	1.98641960059588e-11	2.36824e-10	0.15	Qrob_Chr09	mRNA	3332467	3335525	+
Qrob_T0698170.2	endoribonuclease YBEY, chloroplastic	210.29	1.99	0.99	5.88049	4.09056446259705e-09	3.74738e-08	0.17	Qrob_Chr12	mRNA	38905172	38913957	-
Qrob_T0418650.2	glutathione transferase GST 23-like	156.36	1.99	0.99	5.52164	3.35854466784425e-08	2.74052e-07	0.18	Qrob_Chr02	mRNA	39882123	39883489	-
Qrob_T0514670.2	APO protein 3, mitochondrial-like, transcript variant X2	132.86	1.99	0.99	5.1356	2.8125112897601e-07	2.03052e-06	0.19	Qrob_H2.3_Sc0001027	mRNA	47993	50313	+
Qrob_T0005700.2	serine/threonine-protein kinase ATM, transcript variant X1	133.3	1.98	0.99	4.87063	1.11244925880232e-06	7.36658e-06	0.2	Qrob_Chr06	mRNA	21317992	21329481	-
Qrob_T0577340.2	U11/U12 small nuclear ribonucleoprotein 35 kDa protein, transcript variant X1	73.51	1.99	0.99	3.9416	8.09399208076486e-05	0.000387901	0.25	Qrob_Chr10	mRNA	43603203	43604882	-
Qrob_T0349680.2	cyclic dof factor 1-like	71.44	1.99	0.99	3.62439	0.000289648826766519	0.00123931	0.27	Qrob_Chr04	mRNA	23839923	23841986	-
Qrob_T0354480.2		42.23	1.98	0.99	3.0598	0.00221483306873487	0.00769289	0.32	Qrob_Chr03	mRNA	38939606	38959192	+
Qrob_T0536570.2	protease Do-like 9	42.6	1.99	0.99	2.92834	0.00340774405366586	0.0112621	0.34	Qrob_Chr10	mRNA	11807555	11808204	+
Qrob_T0698880.2	plant intracellular Ras-group-related LRR protein 5-like	629.74	1.97	0.98	9.9202	3.40083421269845e-23	9.13636e-22	0.1	Qrob_Chr03	mRNA	46801678	46804018	+
Qrob_T0359030.2		1858.44	1.98	0.98	9.36298	7.75167812004797e-21	1.85947e-19	0.11	Qrob_Chr07	mRNA	18245443	18245874	+
Qrob_T0383550.2	pre-mRNA-splicing factor ATP-dependent RNA helicase DEAH7-like	466.61	1.97	0.98	7.82492	5.07974543801418e-15	8.39704e-14	0.13	Qrob_H2.3_Sc0001266	mRNA	361	6613	-
Qrob_T0523050.2	coiled-coil domain-containing protein 97	333.81	1.97	0.98	7.68202	1.56603533207407e-14	2.46372e-13	0.13	Qrob_H2.3_Sc0000408	mRNA	38396	42234	+
Qrob_T0554050.2	uncharacterized LOC115960105	352.18	1.97	0.98	7.65417	1.94570249639198e-14	3.03438e-13	0.13	Qrob_Chr02	mRNA	25829974	25832945	-
Qrob_T0509140.2	4-coumarate--CoA ligase-like 9	277.31	1.98	0.98	6.66815	2.59041413733221e-11	3.05781e-10	0.15	Qrob_Chr10	mRNA	5131720	5137331	+
Qrob_T0261000.2	zinc finger CCCH domain-containing protein 11-like, transcript variant X2	209.85	1.97	0.98	5.94337	2.79216063144596e-09	2.60181e-08	0.16	Qrob_Chr06	mRNA	44863516	44866676	+
Qrob_T0349780.2	O-fucosyltransferase 16-like	218.12	1.97	0.98	5.71447	1.10046274898306e-08	9.57242e-08	0.17	Qrob_Chr11	mRNA	48742591	48746869	+
Qrob_T0481920.2	tropinone reductase homolog At2g29170-like	226.03	1.97	0.98	5.34343	9.12019701720041e-08	6.98994e-07	0.18	Qrob_Chr01	mRNA	36595837	36600782	+
Qrob_T0073740.2	pectin acetylesterase 8-like, transcript variant X2	146.01	1.97	0.98	4.87645	1.08013639420313e-06	7.17382e-06	0.2	Qrob_H2.3_Sc0000921	mRNA	39441	43342	+
Qrob_T0142570.2		118.94	1.97	0.98	4.64075	3.47151078775475e-06	2.12743e-05	0.21	Qrob_H2.3_Sc0000728	mRNA	203964	205355	+
Qrob_T0523580.2	pleiotropic drug resistance protein 1-like	93.83	1.97	0.98	4.42188	9.78469611637515e-06	5.53098e-05	0.22	Qrob_Chr05	mRNA	23515179	23522440	-
Qrob_T0534120.2	protein MKS1-like	105.39	1.97	0.98	4.39902	1.08738702868942e-05	6.09474e-05	0.22	Qrob_Chr02	mRNA	43206593	43207707	-
Qrob_T0497760.2		90.62	1.97	0.98	4.12223	3.75224124270716e-05	0.000192931	0.24	Qrob_Chr08	mRNA	55925474	55928125	+
Qrob_T0073260.2	probable purine permease 10, transcript variant X1	77.46	1.97	0.98	4.04728	5.1816717429408e-05	0.000258348	0.24	Qrob_Chr05	mRNA	41934495	41936147	+
Qrob_T0559890.2	transcription factor PCL1, transcript variant X2	60.71	1.98	0.98	3.48486	0.00049239757005744	0.00201077	0.28	Qrob_Chr01	mRNA	39249021	39250125	-
Qrob_T0531000.2	putative F-box/FBD/LRR-repeat protein At1g78840, transcript variant X1	55.18	1.98	0.98	3.23377	0.00122167738722226	0.0045702	0.3	Qrob_Chr05	mRNA	57946774	57948477	+
Qrob_T0418270.2	calmodulin-binding transcription activator 3-like, transcript variant X4	52.76	1.98	0.98	3.23359	0.00122246922442011	0.00457117	0.3	Qrob_Chr06	mRNA	56360772	56367921	-
Qrob_T0455340.2	UDP-glucose iridoid glucosyltransferase-like	55.55	1.97	0.98	3.23058	0.0012353807187275	0.00461279	0.3	Qrob_Chr01	mRNA	34975973	34978704	+
Qrob_T0176920.2	DNA-directed RNA polymerase III subunit RPC5	49.56	1.97	0.98	3.04305	0.00234193798878708	0.00809826	0.32	Qrob_Chr08	mRNA	26538923	26540174	-
Qrob_T0470360.2	alcohol dehydrogenase-like	6952.15	1.96	0.97	14.3686	8.14127423183639e-47	5.38315e-45	0.07	Qrob_H2.3_Sc0000298	mRNA	403394	407333	+
Qrob_T0560850.2	ethylene-responsive transcription factor ERF105-like	419.67	1.97	0.97	8.07513	6.74051330934795e-16	1.17837e-14	0.12	Qrob_Chr09	mRNA	28093998	28094909	+
Qrob_T0697030.2	WRKY transcription factor 23-like	394.2	1.96	0.97	7.62049	2.52723818234872e-14	3.88051e-13	0.13	Qrob_H2.3_Sc0000515	mRNA	142790	144692	+
Qrob_T0424210.2	probable transcriptional regulator SLK2, transcript variant X3	330.69	1.95	0.97	7.61877	2.56105538314783e-14	3.92907e-13	0.13	Qrob_Chr02	mRNA	103378154	103382723	-
Qrob_T0257270.2	pre-mRNA-splicing factor CWC22 homolog, transcript variant X2	346.81	1.97	0.97	6.58067	4.68342298731323e-11	5.3556e-10	0.15	Qrob_Chr01	mRNA	7288868	7294245	+
Qrob_T0264750.2	protein EMBRYONIC FLOWER 1, transcript variant X4	243.2	1.95	0.97	6.57911	4.73282904233914e-11	5.40865e-10	0.15	Qrob_Chr12	mRNA	22213202	22220651	+
Qrob_T0077940.2	U11/U12 small nuclear ribonucleoprotein 31 kDa protein	200.3	1.95	0.97	6.12119	9.28786110966594e-10	9.19538e-09	0.16	Qrob_Chr08	mRNA	58429254	58431092	-
Qrob_T0446450.2	clathrin light chain 1	233.08	1.97	0.97	5.9169	3.28063447424524e-09	3.03019e-08	0.16	Qrob_Chr08	mRNA	41183173	41187830	-
Qrob_T0321280.2	myosin-17-like, transcript variant X1	214.87	1.96	0.97	5.23747	1.62791349566917e-07	1.20939e-06	0.18	Qrob_Chr05	mRNA	5897904	5910528	-
Qrob_T0714300.2	cyclin-dependent protein kinase inhibitor SMR11-like	139.55	1.96	0.97	5.10497	3.30850238732607e-07	2.36856e-06	0.19	Qrob_Chr07	mRNA	32148864	32149922	+
Qrob_T0222700.2	nucleolar MIF4G domain-containing protein 1, transcript variant X2	131.1	1.96	0.97	4.64797	3.35221918081692e-06	2.06492e-05	0.21	Qrob_Chr07	mRNA	24655029	24657825	-
Qrob_T0390580.2	probable RNA methyltransferase At5g51130, transcript variant X3	110.75	1.96	0.97	4.60137	4.19711091275763e-06	2.528e-05	0.21	Qrob_Chr01	mRNA	6648045	6650333	-
Qrob_T0597790.2	putative receptor-like protein kinase At4g00960, transcript variant X1	119.03	1.96	0.97	4.53862	5.66232417100563e-06	3.32448e-05	0.21	Qrob_Chr05	mRNA	60651187	60655099	+
Qrob_T0399180.2	putative lysozyme-like protein	100.93	1.96	0.97	4.43234	9.32138242794195e-06	5.28565e-05	0.22	Qrob_Chr04	mRNA	27944963	27946649	-
Qrob_T0241930.2	uncharacterized LOC115951261	104.47	1.96	0.97	4.1583	3.20626740043423e-05	0.000166676	0.23	Qrob_Chr07	mRNA	30848326	30852691	+
Qrob_T0532980.2	methyltransferase-like protein 2, transcript variant X1	80.52	1.96	0.97	4.08577	4.39306936471328e-05	0.000222812	0.24	Qrob_Chr02	mRNA	10371611	10379757	-
Qrob_T0334910.2	uncharacterized LOC115959845	106.36	1.96	0.97	4.04143	5.31269733883098e-05	0.000264219	0.24	Qrob_Chr02	mRNA	90286399	90293175	-
Qrob_T0181370.2	actin cytoskeleton-regulatory complex protein PAN1, transcript variant X3	85.71	1.95	0.97	4.00192	6.28294373202735e-05	0.000307859	0.24	Qrob_Chr08	mRNA	71180571	71181899	-
Qrob_T0379690.2	DEAD-box ATP-dependent RNA helicase 13, transcript variant X1	65.17	1.96	0.97	3.51072	0.000446890516518453	0.0018402	0.28	Qrob_Chr06	mRNA	25509031	25511409	+
Qrob_T0144520.2	probable xyloglucan endotransglucosylase/hydrolase protein 30	1661.65	1.94	0.96	11.5037	1.26417899092333e-30	4.94603e-29	0.08	Qrob_Chr12	mRNA	591127	594100	-
Qrob_T0162910.2	nicotinate phosphoribosyltransferase 1-like, transcript variant X2	528.42	1.95	0.96	8.6515	5.08262494129685e-18	1.02332e-16	0.11	Qrob_Chr06	mRNA	46086074	46096447	+
Qrob_T0573220.2	thiamine thiazole synthase, chloroplastic-like	528.64	1.95	0.96	8.45285	2.84270675200711e-17	5.49498e-16	0.11	Qrob_Chr08	mRNA	16155076	16157545	+
Qrob_T0509200.2	cyclin-dependent kinase G-2-like, transcript variant X3	473.84	1.95	0.96	8.2493	1.59326674438977e-16	2.93119e-15	0.12	Qrob_Chr10	mRNA	5169537	5172998	-
Qrob_T0025260.2	transcription factor MYC2-like	856.82	1.94	0.96	8.0483	8.39530941186328e-16	1.45912e-14	0.12	Qrob_Chr04	mRNA	10316795	10319775	+
Qrob_T0176250.2	protein DETOXIFICATION 18-like	362.2	1.95	0.96	7.87729	3.34564944909605e-15	5.61336e-14	0.12	Qrob_Chr08	mRNA	25203949	25207425	+
Qrob_T0047240.2	probable boron transporter 2	380.59	1.95	0.96	7.62277	2.48292319152462e-14	3.81574e-13	0.13	Qrob_Chr06	mRNA	21478399	21484601	+
Qrob_T0243830.2	uncharacterized protein At2g33490, transcript variant X3	223.13	1.94	0.96	6.19687	5.75961424038355e-10	5.84994e-09	0.15	Qrob_Chr11	mRNA	36282465	36289021	+
Qrob_T0435860.2		185.18	1.95	0.96	5.84571	5.04404869827823e-09	4.56026e-08	0.16	Qrob_Chr08	mRNA	67658569	67662857	+
Qrob_T0426340.2	E3 ubiquitin-protein ligase BRE1-like 1, transcript variant X1	157.06	1.94	0.96	5.33578	9.51323352157052e-08	7.26941e-07	0.18	Qrob_Chr05	mRNA	16656241	16657706	-
Qrob_T0662810.2	uncharacterized LOC115971303	171.32	1.95	0.96	4.97793	6.42684257537246e-07	4.42933e-06	0.19	Qrob_Chr12	mRNA	33322514	33330704	+
Qrob_T0609850.2	F-box protein SKIP14	134.85	1.95	0.96	4.86219	1.16093141591593e-06	7.67062e-06	0.2	Qrob_Chr02	mRNA	47031633	47034542	-
Qrob_T0454520.2	pentatricopeptide repeat-containing protein At1g08610, transcript variant X2	120.53	1.94	0.96	4.76672	1.87251484880882e-06	1.19834e-05	0.2	Qrob_Chr03	mRNA	24022664	24024500	-
Qrob_T0337760.2	patatin-like protein 2	145.92	1.94	0.96	4.61918	3.85253447460817e-06	2.33774e-05	0.21	Qrob_Chr02	mRNA	7360868	7363589	-
Qrob_T0424730.2	probable LRR receptor-like serine/threonine-protein kinase RKF3	66.26	1.94	0.96	3.6226	0.000291661221834856	0.00124702	0.26	Qrob_Chr12	mRNA	4789973	4792266	+
Qrob_T0248190.2	probable xyloglucan galactosyltransferase GT11	52.78	1.95	0.96	3.13128	0.00174048099793149	0.00623504	0.31	Qrob_Chr01	mRNA	40492383	40494900	-
Qrob_T0412520.2	uncharacterized LOC115991963, transcript variant X7	43.44	1.95	0.96	2.67089	0.00756509909172983	0.0225781	0.36	Qrob_Chr05	mRNA	19478940	19482373	+
Qrob_T0590620.2		34.69	1.94	0.96	2.37084	0.0177476252517578	0.0468089	0.4	Qrob_H2.3_Sc0000496	mRNA	188992	190567	+
Qrob_T0351020.2	protein NRT1/ PTR FAMILY 5.2-like	578.61	1.94	0.95	8.67302	4.20817670061384e-18	8.53013e-17	0.11	Qrob_Chr06	mRNA	24639755	24646477	+
Qrob_T0076410.2	uncharacterized protein At5g19025	407.11	1.93	0.95	8.21879	2.0556182793875e-16	3.7548e-15	0.12	Qrob_Chr02	mRNA	85915443	85916675	-
Qrob_T0538420.2	uncharacterized LOC115971208, transcript variant X3	324.81	1.93	0.95	7.18142	6.89934755375183e-13	9.48806e-12	0.13	Qrob_Chr06	mRNA	43435349	43438924	+
Qrob_T0249030.2		259.08	1.94	0.95	6.30771	2.8318589890939e-10	2.99729e-09	0.15	Qrob_Chr08	mRNA	50196686	50197502	+
Qrob_T0262240.2	protein DMP2-like	197.77	1.93	0.95	5.62488	1.85636611210158e-08	1.57278e-07	0.17	Qrob_Chr06	mRNA	5221004	5221627	-
Qrob_T0467840.2		169.78	1.93	0.95	5.44905	5.06391304595889e-08	4.02396e-07	0.17	Qrob_H2.3_Sc0000753	mRNA	198863	200510	-
Qrob_T0648160.2	zinc finger CCHC domain-containing protein 7, transcript variant X2	144.77	1.93	0.95	5.02985	4.90857566656874e-07	3.43745e-06	0.19	Qrob_Chr01	mRNA	26705348	26708805	-
Qrob_T0742510.2	GDSL esterase/lipase At4g10955-like	133.11	1.93	0.95	5.01697	5.24938880682582e-07	3.65865e-06	0.19	Qrob_Chr09	mRNA	9313383	9315452	+
Qrob_T0128370.2	uncharacterized LOC115960141, transcript variant X1	130.72	1.93	0.95	4.67303	2.9678421336953e-06	1.84399e-05	0.2	Qrob_Chr09	mRNA	43749689	43754060	-
Qrob_T0316530.2	guanylate-binding protein 2	100.26	1.94	0.95	4.23938	2.24136677898011e-05	0.000119284	0.23	Qrob_Chr10	mRNA	30623395	30634731	-
Qrob_T0740560.2		102.2	1.93	0.95	3.9773	6.97026637204629e-05	0.000338116	0.24	Qrob_Chr02	mRNA	99905671	99906377	-
Qrob_T0365010.2	potassium channel AKT1-like, transcript variant X1	51.21	1.93	0.95	3.16682	0.00154118149375797	0.0056074	0.3	Qrob_Chr02	mRNA	92902513	92909669	-
Qrob_T0100770.2		31.54	1.93	0.95	2.35939	0.0183048958948762	0.0480277	0.4	Qrob_Chr11	mRNA	49952869	49954540	+
Qrob_T0336960.2	uncharacterized LOC115952425	820.83	1.92	0.94	9.44831	3.44332643954825e-21	8.36056e-20	0.1	Qrob_Chr07	mRNA	20341066	20343742	+
Qrob_T0313190.2	putative RNA polymerase II subunit B1 CTD phosphatase RPAP2 homolog, transcript variant X1	619.49	1.92	0.94	9.2527	2.18895276339034e-20	5.13889e-19	0.1	Qrob_Chr07	mRNA	23860312	23865120	+
Qrob_T0142110.2	uncharacterized LOC115953321	604.63	1.92	0.94	8.38639	5.01287107390018e-17	9.57629e-16	0.11	Qrob_Chr07	mRNA	19401302	19403232	+
Qrob_T0573100.2	trihelix transcription factor ASIL2-like, transcript variant X1	289.31	1.92	0.94	6.8984	5.25911108548704e-12	6.62715e-11	0.14	Qrob_Chr05	mRNA	33998249	34002592	-
Qrob_T0486660.2	UPF0496 protein 4-like	318.4	1.92	0.94	6.79467	1.08562049145942e-11	1.33424e-10	0.14	Qrob_Chr04	mRNA	6598361	6599344	+
Qrob_T0313130.2	fra a 1-associated protein, transcript variant X2	228.76	1.91	0.94	6.40012	1.55251239629046e-10	1.67992e-09	0.15	Qrob_Chr07	mRNA	23944344	23944807	-
Qrob_T0193080.2	WD repeat-containing protein 44-like, transcript variant X2	221.68	1.92	0.94	6.05836	1.37512373072033e-09	1.33555e-08	0.16	Qrob_Chr02	mRNA	41252378	41257702	+
Qrob_T0208740.2	uncharacterized LOC115979857, transcript variant X3	232.68	1.92	0.94	6.0292	1.64771389184551e-09	1.58143e-08	0.16	Qrob_Chr03	mRNA	13312392	13316121	-
Qrob_T0678470.2	flagellar radial spoke protein 5	182.15	1.92	0.94	5.46503	4.62835392997578e-08	3.70744e-07	0.17	Qrob_Chr01	mRNA	15648597	15652144	-
Qrob_T0525910.2	zinc finger RNA-binding protein 2-like, transcript variant X2	208.27	1.91	0.94	5.16539	2.39941873088503e-07	1.74991e-06	0.18	Qrob_Chr06	mRNA	25958815	25959803	+
Qrob_T0379710.2	DEAD-box ATP-dependent RNA helicase 13, transcript variant X2	148.15	1.92	0.94	5.05473	4.31009302262088e-07	3.04064e-06	0.19	Qrob_Chr06	mRNA	25533445	25539694	+
Qrob_T0462200.2		121.72	1.92	0.94	4.67762	2.90222738072268e-06	1.80573e-05	0.2	Qrob_Chr12	mRNA	17492654	17493222	+
Qrob_T0482610.2	probable inorganic phosphate transporter 1-9	116.7	1.92	0.94	4.64383	3.42007300933785e-06	2.1019e-05	0.2	Qrob_Chr02	mRNA	25679040	25683370	-
Qrob_T0666840.2	uncharacterized LOC115965537	121.23	1.92	0.94	4.58134	4.62002537351814e-06	2.75862e-05	0.21	Qrob_Chr10	mRNA	22770778	22772653	+
Qrob_T0285540.2	uncharacterized protein At1g51745, transcript variant X2	96.66	1.92	0.94	4.05385	5.03813866430946e-05	0.000252245	0.23	Qrob_Chr09	mRNA	27015105	27016554	-
Qrob_T0010530.2	transmembrane protein 45B	77.99	1.92	0.94	3.8628	0.000112095856602489	0.000522024	0.24	Qrob_Chr11	mRNA	33394592	33395533	-
Qrob_T0044830.2	protein ANTI-SILENCING 1, transcript variant X5	58.62	1.92	0.94	3.17272	0.00151018174463327	0.00550579	0.3	Qrob_Chr12	mRNA	21572963	21575250	-
Qrob_T0191890.2	metal transporter Nramp5-like	51.9	1.92	0.94	2.92613	0.00343204004747677	0.0113299	0.32	Qrob_Chr09	mRNA	7523881	7531399	-
Qrob_T0066990.2	F-box protein SKIP28-like	42.49	1.91	0.94	2.74493	0.00605240683880313	0.0185548	0.34	Qrob_Chr03	mRNA	27649454	27651762	+
Qrob_T0084630.2	tRNA ligase 1, transcript variant X3	30.27	1.92	0.94	2.35364	0.0185907643570725	0.0486318	0.4	Qrob_Chr11	mRNA	7323928	7326944	-
Qrob_T0723440.2	sulfiredoxin, chloroplastic/mitochondrial	30.24	1.92	0.94	2.34492	0.0190313060069801	0.0495599	0.4	Qrob_Chr11	mRNA	16316009	16319766	-
Qrob_T0762220.2	R3H domain-containing protein 1	4771.39	1.9	0.93	12.8306	1.1043686783615e-37	5.75267e-36	0.07	Qrob_H2.3_Sc0000024	mRNA	2503190	2509652	-
Qrob_T0111510.2	YTH domain-containing protein ECT4-like, transcript variant X1	11188.3	1.91	0.93	10.7061	9.53002585445489e-27	3.12191e-25	0.09	Qrob_Chr02	mRNA	45595162	45600561	-
Qrob_T0519140.2	uncharacterized LOC115988496	769.89	1.9	0.93	9.52692	1.62011602397327e-21	4.00979e-20	0.1	Qrob_Chr01	mRNA	44453021	44458131	-
Qrob_T0715520.2	glutamate receptor 3.7-like, transcript variant X1	390.94	1.9	0.93	7.70294	1.32967170955881e-14	2.1048e-13	0.12	Qrob_Chr08	mRNA	38880415	38885807	+
Qrob_T0071260.2	ABC transporter I family member 1	420	1.9	0.93	7.25017	4.16237270515443e-13	5.83155e-12	0.13	Qrob_Chr02	mRNA	104046146	104047930	-
Qrob_T0235540.2	probable adenylate kinase 7, mitochondrial	307.45	1.91	0.93	6.9083	4.90490690949761e-12	6.19387e-11	0.14	Qrob_Chr06	mRNA	39086882	39088987	-
Qrob_T0328110.2	uncharacterized LOC115970616	300.86	1.9	0.93	6.84027	7.90413531893939e-12	9.81549e-11	0.14	Qrob_Chr12	mRNA	20086446	20095646	+
Qrob_T0240870.2	protein LURP-one-related 8-like	295.99	1.91	0.93	6.445	1.15603267351693e-10	1.2693e-09	0.14	Qrob_Chr07	mRNA	29772114	29772942	+
Qrob_T0675710.2	loganic acid O-methyltransferase-like	190.3	1.9	0.93	5.78358	7.31252414125667e-09	6.51582e-08	0.16	Qrob_Chr07	mRNA	31908390	31909966	-
Qrob_T0034290.2	protein WHAT'S THIS FACTOR 1 homolog, chloroplastic	218.25	1.9	0.93	5.61165	2.00402313482824e-08	1.69467e-07	0.17	Qrob_H2.3_Sc0000026	mRNA	493606	495487	+
Qrob_T0725180.2	uncharacterized LOC115972464, transcript variant X3	195.94	1.91	0.93	5.59788	2.16993485715775e-08	1.82344e-07	0.17	Qrob_Chr02	mRNA	69294	72162	+
Qrob_T0280580.2		141.93	1.91	0.93	4.74854	2.04890946967049e-06	1.30378e-05	0.2	Qrob_Chr06	mRNA	16767819	16768190	-
Qrob_T0403510.2	scopoletin glucosyltransferase-like	130.93	1.91	0.93	4.62097	3.81948232009966e-06	2.32162e-05	0.2	Qrob_Chr11	mRNA	2910808	2912814	+
Qrob_T0486420.2	uncharacterized LOC115960417, transcript variant X7	117.4	1.9	0.93	4.22878	2.34965644927676e-05	0.000124788	0.22	Qrob_Chr09	mRNA	92547	95391	+
Qrob_T0059050.2	uncharacterized LOC115964137	50.41	1.91	0.93	3.08397	0.00204259293746278	0.00715986	0.3	Qrob_Chr10	mRNA	2579803	2582911	-
Qrob_T0471390.2	kinesin-like protein KIN-10C, transcript variant X2	29.11	1.9	0.93	2.40842	0.0160215750829796	0.0429006	0.39	Qrob_H2.3_Sc0000867	mRNA	48172	53140	-
Qrob_T0459010.2	uncharacterized LOC115963953, transcript variant X2	510.64	1.89	0.92	8.64142	5.55195725948717e-18	1.11406e-16	0.11	Qrob_Chr10	mRNA	438502	440020	-
Qrob_T0207010.2	uncharacterized LOC115960975, transcript variant X2	232.05	1.89	0.92	5.7684	8.00268485951437e-09	7.08499e-08	0.16	Qrob_Chr09	mRNA	19423791	19428420	-
Qrob_T0062610.2	calcium-transporting ATPase 4, plasma membrane-type-like	222.45	1.89	0.92	5.55382	2.79489349451857e-08	2.31111e-07	0.17	Qrob_Chr05	mRNA	59861296	59865470	-
Qrob_T0195070.2	tetratricopeptide repeat protein 4 homolog	154.43	1.89	0.92	4.89587	9.78719779174499e-07	6.54391e-06	0.19	Qrob_Chr04	mRNA	14733655	14738197	+
Qrob_T0112930.2	phosphatidylinositol transfer protein 3-like, transcript variant X2	127.69	1.89	0.92	4.50313	6.69596456723339e-06	3.88665e-05	0.2	Qrob_Chr12	mRNA	3922082	3926696	-
Qrob_T0432830.2	peroxisomal membrane protein 11A-like	132.76	1.9	0.92	4.4069	1.04862034460629e-05	5.90145e-05	0.21	Qrob_Chr02	mRNA	10190950	10191939	-
Qrob_T0131100.2	O-fucosyltransferase 19	132.77	1.89	0.92	4.35944	1.30398402791753e-05	7.22737e-05	0.21	Qrob_Chr07	mRNA	37684138	37688987	+
Qrob_T0736210.2	chromatin modification-related protein EAF1, transcript variant X4	90.1	1.89	0.92	3.91657	8.98184278807974e-05	0.000426459	0.23	Qrob_Chr05	mRNA	38969295	38975793	-
Qrob_T0399170.2	uncharacterized LOC115983265, transcript variant X2	84.42	1.9	0.92	3.88996	0.000100261749494785	0.000471422	0.24	Qrob_Chr04	mRNA	27971385	27976085	+
Qrob_T0652520.2	phosphatidylinositol-3-phosphatase myotubularin-1-like, transcript variant X2	94.14	1.89	0.92	3.76592	0.000165936895074606	0.000747467	0.24	Qrob_Chr04	mRNA	19189564	19195964	+
Qrob_T0694880.2		69.91	1.89	0.92	3.62815	0.000285455947088961	0.00122424	0.25	Qrob_Chr11	mRNA	38397827	38402791	+
Qrob_T0397700.2	AP2/ERF domain-containing protein PFD0985w	74.87	1.9	0.92	3.47913	0.000503037409102445	0.00204955	0.27	Qrob_Chr01	mRNA	25241595	25247790	-
Qrob_T0177310.2	12-oxophytodienoate reductase 2-like	65.24	1.89	0.92	3.17722	0.00148691990714135	0.00542982	0.29	Qrob_Chr09	mRNA	22337301	22342373	+
Qrob_T0199170.2	ATP-dependent DNA helicase Q-like SIM, transcript variant X1	39.22	1.89	0.92	2.57242	0.0100989404973633	0.0289958	0.36	Qrob_Chr03	mRNA	9068521	9078513	-
Qrob_T0097770.2	hydroquinone glucosyltransferase-like	34.63	1.89	0.92	2.54925	0.0107954145457042	0.030676	0.36	Qrob_Chr09	mRNA	33655570	33658179	-
Qrob_T0340080.2	serine/threonine-protein kinase-like protein At5g23170	35.85	1.89	0.92	2.48941	0.0127953767938578	0.0355639	0.37	Qrob_Chr02	mRNA	112563584	112564973	+
Qrob_T0361720.2	polyubiquitin-like	3492.91	1.88	0.91	11.8062	3.62541579249345e-32	1.51079e-30	0.08	Qrob_Chr03	mRNA	23589807	23592390	-
Qrob_T0521310.2	dihydropyrimidinase-like	1255.92	1.88	0.91	11.7275	9.20988839755819e-32	3.75073e-30	0.08	Qrob_Chr05	mRNA	12562329	12571948	-
Qrob_T0132400.2	uncharacterized LOC115994075, transcript variant X3	1303.98	1.88	0.91	10.6151	2.53622137368149e-26	8.11546e-25	0.09	Qrob_Chr06	mRNA	31297708	31301764	-
Qrob_T0079170.2	uncharacterized LOC115987310	1088.07	1.88	0.91	10.0725	7.31049584910208e-24	2.03727e-22	0.09	Qrob_Chr04	mRNA	29387047	29396324	-
Qrob_T0609870.2	cytosolic Fe-S cluster assembly factor NBP35-like	796.24	1.88	0.91	8.96813	3.01603091901566e-19	6.60688e-18	0.1	Qrob_Chr02	mRNA	47003403	47004571	-
Qrob_T0538560.2	E3 ubiquitin ligase PQT3-like, transcript variant X1	649.1	1.88	0.91	8.96058	3.22982098747134e-19	7.05795e-18	0.1	Qrob_Chr06	mRNA	43237301	43247190	+
Qrob_T0033620.2	O-glucosyltransferase rumi homolog	403.57	1.88	0.91	7.95583	1.77928097548299e-15	3.01922e-14	0.11	Qrob_Chr08	mRNA	19734622	19742571	-
Qrob_T0476550.2	histone H2A deubiquitinase MYSM1, transcript variant X1	332.59	1.88	0.91	7.27693	3.41497388872122e-13	4.81834e-12	0.13	Qrob_Chr10	mRNA	47976167	47982540	-
Qrob_T0575360.2		362.94	1.88	0.91	7.17044	7.47568453711914e-13	1.02179e-11	0.13	Qrob_Chr11	mRNA	29178891	29183905	+
Qrob_T0412550.2	DNA-directed RNA polymerase I subunit 1	325.06	1.88	0.91	6.81234	9.60246529750968e-12	1.18422e-10	0.13	Qrob_Chr05	mRNA	19438361	19450346	-
Qrob_T0552280.2	cyclin-dependent kinase inhibitor 4-like	278.87	1.88	0.91	6.56834	5.08780994997379e-11	5.79215e-10	0.14	Qrob_Chr06	mRNA	33656890	33660021	+
Qrob_T0281560.2	scarecrow-like protein 13, transcript variant X2	495.63	1.87	0.91	6.49384	8.36757748394885e-11	9.33859e-10	0.14	Qrob_Chr05	mRNA	41406028	41407847	-
Qrob_T0280120.2	probable serine/threonine-protein kinase WNK4, transcript variant X1	268.26	1.88	0.91	6.46244	1.03025282992168e-10	1.13677e-09	0.14	Qrob_Chr01	mRNA	32666832	32673052	+
Qrob_T0714920.2	NAC domain-containing protein 2-like	209.65	1.88	0.91	5.97674	2.27645915331444e-09	2.15034e-08	0.15	Qrob_Chr07	mRNA	12576053	12577044	-
Qrob_T0170440.2	polygalacturonase-1 non-catalytic subunit beta-like	167.76	1.88	0.91	5.14683	2.64923945424605e-07	1.92038e-06	0.18	Qrob_Chr03	mRNA	49634598	49635723	+
Qrob_T0489110.2	uncharacterized LOC115972271, transcript variant X1	137.92	1.88	0.91	4.72016	2.35659092945342e-06	1.48585e-05	0.19	Qrob_Chr09	mRNA	41045610	41046453	+
Qrob_T0360110.2		144.53	1.87	0.91	4.64145	3.45973838945812e-06	2.12282e-05	0.2	Qrob_Chr03	mRNA	12539792	12544407	-
Qrob_T0347520.2	protein trichome birefringence-like 5	85.77	1.88	0.91	3.91371	9.08874812500992e-05	0.00043085	0.23	Qrob_Chr11	mRNA	8623453	8630606	-
Qrob_T0584580.2	endonuclease MutS2	77.02	1.88	0.91	3.78913	0.000151174672986899	0.000687887	0.24	Qrob_Chr05	mRNA	31521887	31530277	+
Qrob_T0536700.2	serine/threonine-protein kinase fray2, transcript variant X1	82.49	1.88	0.91	3.65039	0.000261839877520636	0.00113188	0.25	Qrob_Chr10	mRNA	12014394	12019263	-
Qrob_T0175360.2	D-ribulose kinase, transcript variant X2	68.22	1.88	0.91	3.47528	0.000510315580380277	0.00207402	0.26	Qrob_Chr09	mRNA	40351240	40356206	-
Qrob_T0014410.2	ethylene-responsive transcription factor ERF024-like	50.23	1.88	0.91	2.88569	0.00390561279812161	0.0126669	0.32	Qrob_Chr09	mRNA	18404474	18405130	+
Qrob_T0280100.2	superoxide dismutase [Mn], mitochondrial-like	39.76	1.88	0.91	2.63259	0.00847355548262237	0.0249446	0.35	Qrob_Chr01	mRNA	32619868	32622386	+
Qrob_T0237300.2	protein MAK16 homolog, transcript variant X3	33.82	1.88	0.91	2.34434	0.0190609568200317	0.0496264	0.39	Qrob_Chr01	mRNA	52303923	52308878	+
Qrob_T0694590.2	putative 4-hydroxy-4-methyl-2-oxoglutarate aldolase 3, transcript variant X2	820.03	1.87	0.9	9.21657	3.06764413083368e-20	7.0293e-19	0.1	Qrob_Chr08	mRNA	712126	712782	-
Qrob_T0200060.2		1244.93	1.87	0.9	9.03034	1.7113159066526e-19	3.8046e-18	0.1	Qrob_Chr06	mRNA	43975670	43978715	+
Qrob_T0041580.2	serine/arginine repetitive matrix protein 2, transcript variant X4	424.23	1.86	0.9	7.25508	4.01417268425036e-13	5.63714e-12	0.12	Qrob_Chr01	mRNA	47546102	47548883	+
Qrob_T0438410.2	universal stress protein PHOS32-like, transcript variant X2	253.55	1.86	0.9	6.27285	3.54489610394419e-10	3.70169e-09	0.14	Qrob_Chr05	mRNA	63555839	63556424	-
Qrob_T0461350.2	protein SPA1-RELATED 2, transcript variant X1	233.91	1.86	0.9	5.63927	1.70768351550884e-08	1.45368e-07	0.16	Qrob_Chr03	mRNA	40206659	40211360	-
Qrob_T0000690.2	endoribonuclease Dicer homolog 2, transcript variant X5	246.96	1.87	0.9	5.55273	2.81249580821089e-08	2.32245e-07	0.16	Qrob_Chr01	mRNA	23411945	23427156	+
Qrob_T0156420.2	uncharacterized LOC115977644, transcript variant X2	168.92	1.86	0.9	5.20229	1.96852656146693e-07	1.4522e-06	0.17	Qrob_H2.3_Sc0000026	mRNA	1496408	1502792	-
Qrob_T0297860.2	protein SLOW WALKER 1-like	152.63	1.86	0.9	5.00609	5.55465942859078e-07	3.85641e-06	0.18	Qrob_Chr02	mRNA	82901224	82903062	+
Qrob_T0598360.2	lecithin-cholesterol acyltransferase-like 1	117.89	1.86	0.9	4.51165	6.4324843592528e-06	3.74963e-05	0.2	Qrob_Chr12	mRNA	36386571	36387561	-
Qrob_T0698300.2	uncharacterized LOC115991994, transcript variant X2	153.37	1.86	0.9	4.36222	1.28748609218821e-05	7.14477e-05	0.21	Qrob_Chr05	mRNA	52410363	52411611	+
Qrob_T0123840.2	S-norcoclaurine synthase 2-like	144.47	1.87	0.9	4.354	1.3367347388761e-05	7.38605e-05	0.21	Qrob_Chr09	mRNA	24624787	24627002	-
Qrob_T0255840.2	multiple RNA-binding domain-containing protein 1	98.65	1.87	0.9	3.72025	0.000199022218517227	0.000879694	0.24	Qrob_Chr06	mRNA	26628108	26632213	+
Qrob_T0689680.2	lon protease 2-like, transcript variant X2	58.52	1.86	0.9	3.26229	0.00110515877551035	0.00417792	0.28	Qrob_Chr02	mRNA	16731426	16733199	-
Qrob_T0328490.2	protein PALE CRESS, chloroplastic-like	67.76	1.87	0.9	3.23533	0.00121500192838313	0.00454902	0.28	Qrob_Chr12	mRNA	20757260	20761698	-
Qrob_T0409660.2	protein unc-45 homolog A	59.64	1.87	0.9	3.22086	0.00127806359540586	0.00474547	0.28	Qrob_H2.3_Sc0000281	mRNA	490984	494812	-
Qrob_T0212450.2	putative esterase/lipase HI_0193	57.23	1.86	0.9	2.81604	0.00486188950092633	0.0153624	0.32	Qrob_Chr09	mRNA	11046681	11049434	+
Qrob_T0601510.2	ribulose-1,5 bisphosphate carboxylase/oxygenase large subunit N-methyltransferase, chloroplastic, transcript variant X1	45.89	1.87	0.9	2.77913	0.00545049643745931	0.0169562	0.33	Qrob_Chr04	mRNA	37902611	37908866	-
Qrob_T0092690.2	protein PHLOEM PROTEIN 2-LIKE A1-like	39.81	1.87	0.9	2.60851	0.00909362800869776	0.026457	0.35	Qrob_Chr01	mRNA	41624729	41626378	-
Qrob_T0448480.2	catalase isozyme 3-like, transcript variant X1	62243.4	1.86	0.89	14.6518	1.3109789633757e-48	9.2486e-47	0.06	Qrob_Chr02	mRNA	23006291	23008867	+
Qrob_T0745280.2	histone H3.3	1961.73	1.85	0.89	12.7001	5.90178239832565e-37	2.97899e-35	0.07	Qrob_Chr02	mRNA	20225931	20227439	-
Qrob_T0080450.2	transcription factor KUA1	3099.23	1.85	0.89	11.2088	3.69138873336205e-29	1.34471e-27	0.08	Qrob_Chr11	mRNA	5556703	5558880	-
Qrob_T0477470.2	uncharacterized LOC115968924	14707.4	1.85	0.89	10.9487	6.74255800079556e-28	2.32346e-26	0.08	Qrob_Chr06	mRNA	51987358	51988041	-
Qrob_T0589090.2		828.09	1.85	0.89	9.5306	1.56374404635924e-21	3.88099e-20	0.09	Qrob_Chr02	mRNA	42433721	42443176	+
Qrob_T0533840.2	uncharacterized LOC115975162	757.08	1.85	0.89	9.46647	2.89457584194599e-21	7.07611e-20	0.09	Qrob_Chr02	mRNA	43633020	43636919	+
Qrob_T0147750.2	nuclear pore complex protein NUP1-like, transcript variant X1	1676.76	1.85	0.89	8.8579	8.15351340220987e-19	1.72698e-17	0.1	Qrob_Chr04	mRNA	12339571	12350563	-
Qrob_T0114790.2		671.91	1.86	0.89	8.84145	9.44819615557751e-19	1.99414e-17	0.1	Qrob_Chr05	mRNA	19971728	19972870	-
Qrob_T0251660.2	uncharacterized LOC115969642	345.93	1.85	0.89	6.46187	1.03414672434643e-10	1.14036e-09	0.14	Qrob_Chr11	mRNA	50872924	50879002	-
Qrob_T0497710.2	myeloid leukemia factor 1	221.62	1.86	0.89	5.82643	5.6624838486652e-09	5.09368e-08	0.15	Qrob_Chr08	mRNA	55888751	55892109	-
Qrob_T0067680.2	two-component response regulator ORR21-like	197.57	1.85	0.89	5.45846	4.80287151362661e-08	3.84037e-07	0.16	Qrob_Chr03	mRNA	28986193	28988710	+
Qrob_T0333000.2	ABC transporter B family member 25, mitochondrial	127.94	1.85	0.89	4.62573	3.73285030852743e-06	2.27513e-05	0.19	Qrob_Chr07	mRNA	17108056	17112780	-
Qrob_T0178670.2	MMS19 nucleotide excision repair protein homolog, transcript variant X2	125.06	1.85	0.89	4.06852	4.73130724559486e-05	0.000238184	0.22	Qrob_Chr05	mRNA	17212822	17227633	+
Qrob_T0713190.2	major allergen Pru ar 1-like	86.47	1.86	0.89	3.77359	0.000160912307601572	0.000726843	0.24	Qrob_Chr06	mRNA	10854934	10855924	-
Qrob_T0622490.2	G-type lectin S-receptor-like serine/threonine-protein kinase At4g27290, transcript variant X1	83.17	1.85	0.89	3.46328	0.000533636623679744	0.00215884	0.26	Qrob_H2.3_Sc0000473	mRNA	31538	36021	+
Qrob_T0529630.2	putative methyltransferase DDB_G0268948	93.29	1.86	0.89	3.30342	0.00095511773571206	0.00365856	0.27	Qrob_Chr07	mRNA	7565868	7567768	+
Qrob_T0577180.2	autophagy-related protein 18b	94.64	1.85	0.89	3.17833	0.00148123817330203	0.00541238	0.28	Qrob_Chr02	mRNA	62374955	62387528	+
Qrob_T0685930.2	symplekin, transcript variant X2	75.02	1.85	0.89	3.16481	0.00155184663434234	0.00563704	0.28	Qrob_Chr12	mRNA	38106011	38109034	+
Qrob_T0483870.2	uncharacterized LOC115982038, transcript variant X3	41.02	1.86	0.89	2.72308	0.00646767856586916	0.0196675	0.33	Qrob_Chr03	mRNA	38824642	38825030	-
Qrob_T0061510.2	UPF0481 protein At3g47200-like	36.02	1.85	0.89	2.34787	0.0188812755680301	0.0492695	0.38	Qrob_Chr10	mRNA	43961803	43963517	+
Qrob_T0482780.2	cinnamoyl-CoA reductase 2-like	1856.52	1.84	0.88	11.7814	4.86698079385516e-32	2.00486e-30	0.07	Qrob_Chr02	mRNA	25375279	25378131	-
Qrob_T0362270.2	eukaryotic initiation factor 4A-11-like	10064.6	1.83	0.88	10.199	2.0032548964749e-24	5.80847e-23	0.09	Qrob_H2.3_Sc0000030	mRNA	578963	585997	+
Qrob_T0076400.2	cyclic dof factor 2-like	1320.11	1.84	0.88	9.27565	1.76532187045825e-20	4.16221e-19	0.09	Qrob_Chr02	mRNA	85929590	85933013	+
Qrob_T0384420.2	WAT1-related protein At5g40230-like, transcript variant X2	620.84	1.84	0.88	8.74046	2.3216012215015e-18	4.80378e-17	0.1	Qrob_H2.3_Sc0000336	mRNA	23261	26571	-
Qrob_T0370950.2	NAC domain-containing protein 87-like	612.53	1.84	0.88	8.46536	2.55357764218288e-17	4.97365e-16	0.1	Qrob_Chr07	mRNA	12518065	12520227	-
Qrob_T0404190.2		636.04	1.83	0.88	7.3264	2.36425982698311e-13	3.3865e-12	0.12	Qrob_Chr09	mRNA	8776251	8783111	-
Qrob_T0280110.2	uncharacterized LOC115951421	389.5	1.84	0.88	7.1155	1.1150699903655e-12	1.508e-11	0.12	Qrob_Chr01	mRNA	32646084	32652795	+
Qrob_T0098840.2	glutamic acid-rich protein-like	255.8	1.84	0.88	6.09042	1.12613625674267e-09	1.10149e-08	0.14	Qrob_Chr09	mRNA	48741755	48742889	-
Qrob_T0090450.2	F-box/kelch-repeat protein At1g57790-like, transcript variant X3	160.98	1.84	0.88	4.89469	9.84615612231601e-07	6.57842e-06	0.18	Qrob_Chr07	mRNA	41044844	41047935	+
Qrob_T0120040.2	ferredoxin-thioredoxin reductase, variable chain, chloroplastic-like	147.69	1.84	0.88	4.83223	1.35009024453353e-06	8.84867e-06	0.18	Qrob_Chr07	mRNA	10695270	10699130	-
Qrob_T0038780.2	protein gar2	178.39	1.85	0.88	4.74692	2.06534466371486e-06	1.31284e-05	0.19	Qrob_Chr04	mRNA	4586541	4589579	-
Qrob_T0638570.2	probable flavin-containing monooxygenase 1	145.47	1.84	0.88	4.69025	2.72869236975686e-06	1.70486e-05	0.19	Qrob_Chr02	mRNA	34429078	34433310	+
Qrob_T0751150.2	uncharacterized LOC115972173, transcript variant X3	78.71	1.84	0.88	3.59705	0.000321851225537594	0.00136309	0.24	Qrob_Chr12	mRNA	29762621	29767767	+
Qrob_T0559030.2	peter Pan-like protein	89.6	1.83	0.88	3.55694	0.000375199188890407	0.00156791	0.25	Qrob_Chr12	mRNA	27098728	27101839	-
Qrob_T0041360.2	universal stress protein PHOS32-like	71.06	1.83	0.88	3.37444	0.00073965980621967	0.00290848	0.26	Qrob_Chr03	mRNA	5854148	5855986	-
Qrob_T0400990.2		56.64	1.84	0.88	3.1474	0.00164729479106834	0.00594759	0.28	Qrob_Chr05	mRNA	28115654	28118957	-
Qrob_T0542330.2	general transcription factor 3C polypeptide 3, transcript variant X3	60.39	1.85	0.88	2.98244	0.00285957938238969	0.0096263	0.3	Qrob_Chr12	mRNA	39520231	39521127	-
Qrob_T0512090.2	pentatricopeptide repeat-containing protein At4g16835, mitochondrial, transcript variant X2	54.59	1.84	0.88	2.74048	0.00613502416233023	0.018776	0.32	Qrob_Chr12	mRNA	10767170	10769649	-
Qrob_T0208530.2	thioredoxin reductase NTRB-like, transcript variant X5	35.96	1.84	0.88	2.42976	0.015108695412868	0.0408715	0.36	Qrob_Chr03	mRNA	13554580	13556937	+
Qrob_T0078730.2	protein TRANSPARENT TESTA 9, transcript variant X1	35.67	1.84	0.88	2.35523	0.0185112335243914	0.0484521	0.37	Qrob_Chr02	mRNA	65465816	65473010	-
Qrob_T0361030.2	uncharacterized LOC115965520	3752.5	1.82	0.87	13.7702	3.85214635706669e-43	2.34784e-41	0.06	Qrob_Chr10	mRNA	24733064	24734268	-
Qrob_T0080480.2	peroxisomal acyl-coenzyme A oxidase 1-like	5497.63	1.83	0.87	12.2046	2.93771248934012e-34	1.33946e-32	0.07	Qrob_Chr11	mRNA	5460530	5467829	-
Qrob_T0619620.2	5'-3' exoribonuclease 3, transcript variant X1	1048.4	1.83	0.87	10.4801	1.06674545948986e-25	3.3071e-24	0.08	Qrob_Chr02	mRNA	20626716	20631431	+
Qrob_T0433130.2	protein ESSENTIAL FOR POTEXVIRUS ACCUMULATION 1, transcript variant X2	1517.34	1.83	0.87	10.2817	8.5249005403509e-25	2.52492e-23	0.08	Qrob_Chr02	mRNA	9865824	9878241	+
Qrob_T0598430.2	serine/threonine-protein kinase BSK1	695.87	1.83	0.87	8.45507	2.789260020458e-17	5.40332e-16	0.1	Qrob_Chr11	mRNA	49117965	49124930	-
Qrob_T0674970.2	zinc finger CCCH domain-containing protein 13	801.4	1.83	0.87	8.27293	1.30702866386394e-16	2.41699e-15	0.1	Qrob_Chr09	mRNA	9665493	9676068	+
Qrob_T0732000.2	breast cancer type 1 susceptibility protein homolog, transcript variant X2	664.37	1.82	0.87	8.14973	3.64727037824417e-16	6.5225e-15	0.11	Qrob_Chr04	mRNA	3076971	3079200	+
Qrob_T0387010.2	synaptotagmin-1-like, transcript variant X1	420.41	1.82	0.87	7.54416	4.55196920490521e-14	6.87747e-13	0.11	Qrob_Chr11	mRNA	45192142	45198973	-
Qrob_T0310410.2	chaperone protein DnaJ-like, transcript variant X2	459.08	1.83	0.87	7.36671	1.74890835433555e-13	2.5314e-12	0.12	Qrob_Chr01	mRNA	42872140	42873725	+
Qrob_T0536510.2	germin-like protein subfamily 1 member 7	434.17	1.83	0.87	7.3551	1.90782581835342e-13	2.75696e-12	0.12	Qrob_Chr03	mRNA	40516266	40517210	-
Qrob_T0458890.2	protein FRIGIDA	407.93	1.83	0.87	6.80672	9.98524281499227e-12	1.23057e-10	0.13	Qrob_Chr10	mRNA	331307	335038	-
Qrob_T0600360.2	uncharacterized protein At1g21580, transcript variant X1	339.99	1.82	0.87	6.28608	3.25576493170123e-10	3.4137e-09	0.14	Qrob_H2.3_Sc0000759	mRNA	181191	190473	+
Qrob_T0603780.2	MLO-like protein 10, transcript variant X1	274.5	1.82	0.87	6.23516	4.51309035082695e-10	4.65305e-09	0.14	Qrob_Chr06	mRNA	55670665	55677233	+
Qrob_T0096850.2	protein ecdysoneless homolog, transcript variant X5	228.53	1.83	0.87	5.95185	2.65128556958702e-09	2.48345e-08	0.15	Qrob_Chr06	mRNA	38353673	38357988	-
Qrob_T0178510.2	nuclear poly(A) polymerase 4-like, transcript variant X4	347.19	1.83	0.87	5.70072	1.19301284287907e-08	1.03323e-07	0.15	Qrob_Chr05	mRNA	16250837	16257248	+
Qrob_T0285650.2	protein MODIFYING WALL LIGNIN-1-like	189.9	1.82	0.87	5.30797	1.10852511652686e-07	8.39546e-07	0.16	Qrob_Chr09	mRNA	26806332	26808249	+
Qrob_T0082940.2		139.3	1.83	0.87	4.50633	6.59574007101065e-06	3.83482e-05	0.19	Qrob_Chr08	mRNA	43887505	43889157	-
Qrob_T0237500.2	DNA repair protein RAD16	117.48	1.83	0.87	4.12621	3.68786933895873e-05	0.000189839	0.21	Qrob_Chr08	mRNA	36752058	36754875	+
Qrob_T0573000.2	heavy metal-associated isoprenylated plant protein 28-like	98.54	1.83	0.87	4.00201	6.28072086068017e-05	0.000307834	0.22	Qrob_Chr05	mRNA	33699077	33700619	+
Qrob_T0583370.2	probable inactive protein kinase At3g63330, transcript variant X1	101.98	1.83	0.87	3.69498	0.00021990523156785	0.000964386	0.24	Qrob_Chr05	mRNA	22448125	22463537	-
Qrob_T0043040.2	G-type lectin S-receptor-like serine/threonine-protein kinase LECRK3	64.37	1.82	0.87	3.17111	0.00151855147633373	0.00553292	0.27	Qrob_Chr04	mRNA	1501595	1503619	-
Qrob_T0365090.2	uncharacterized LOC115976862, transcript variant X3	50.97	1.83	0.87	2.94174	0.00326372548815099	0.0108361	0.3	Qrob_Chr02	mRNA	85497746	85502030	-
Qrob_T0112340.2	uncharacterized zinc finger CCHC domain-containing protein At4g19190	50.48	1.83	0.87	2.86692	0.00414493137048208	0.0133417	0.3	Qrob_Chr12	mRNA	3025102	3026037	+
Qrob_T0335220.2		52.18	1.82	0.87	2.85031	0.00436769378004128	0.0139758	0.3	Qrob_Chr09	mRNA	35688183	35696204	-
Qrob_T0528720.2	DEAD-box ATP-dependent RNA helicase 39-like	47.31	1.83	0.87	2.81295	0.00490891915234713	0.0154922	0.31	Qrob_Chr02	mRNA	50805059	50807373	-
Qrob_T0473050.2	N-acylneuraminate-9-phosphatase	354.55	1.82	0.87	2.79552	0.00518165494868893	0.0162212	0.31	Qrob_Chr07	mRNA	14700277	14706247	+
Qrob_T0335800.2	general transcription factor 3C polypeptide 6, transcript variant X2	41.35	1.83	0.87	2.55346	0.0106658558282797	0.0303657	0.34	Qrob_Chr05	mRNA	55441755	55444664	-
Qrob_T0640830.2	UDP-glycosyltransferase 73E1-like	39.67	1.83	0.87	2.52403	0.011601718017415	0.032647	0.34	Qrob_Chr07	mRNA	45588807	45590316	+
Qrob_T0020350.2	protein WHAT'S THIS FACTOR 1 homolog, chloroplastic	36.82	1.83	0.87	2.45699	0.0140107613420963	0.0383765	0.36	Qrob_Chr12	mRNA	32891456	32892985	-
Qrob_T0724950.2		1695.03	1.82	0.86	11.7743	5.29615811360428e-32	2.17665e-30	0.07	Qrob_Chr05	mRNA	42241458	42245773	-
Qrob_T0160680.2		1436.4	1.81	0.86	10.4768	1.10434373765464e-25	3.40598e-24	0.08	Qrob_Chr08	mRNA	42887796	42894703	-
Qrob_T0190660.2	uncharacterized LOC115989321, transcript variant X1	1251.62	1.81	0.86	9.90841	3.82680273934161e-23	1.025e-21	0.09	Qrob_Chr05	mRNA	43572653	43579026	-
Qrob_T0196370.2	ABC transporter B family member 11-like, transcript variant X3	970.8	1.81	0.86	9.70908	2.75827645999954e-22	7.08103e-21	0.09	Qrob_Chr12	mRNA	34251674	34257579	-
Qrob_T0308240.2	polyubiquitin, transcript variant X2	859.28	1.81	0.86	8.12904	4.32687169509267e-16	7.66896e-15	0.11	Qrob_Chr04	mRNA	41684892	41686359	+
Qrob_T0459220.2	mitochondrial import inner membrane translocase subunit PAM16 like 2	489.77	1.81	0.86	7.86168	3.79012501000142e-15	6.32947e-14	0.11	Qrob_Chr10	mRNA	639026	641501	+
Qrob_T0595280.2	50S ribosomal protein L1, chloroplastic	675.07	1.82	0.86	7.45105	9.25988029478522e-14	1.36566e-12	0.12	Qrob_Chr04	mRNA	6022734	6028484	-
Qrob_T0697600.2	protein PIN-LIKES 2	480.33	1.82	0.86	7.29003	3.09888497612227e-13	4.38271e-12	0.12	Qrob_Chr01	mRNA	3586605	3588270	-
Qrob_T0615780.2	protein BCCIP homolog, transcript variant X2	290.75	1.82	0.86	6.17094	6.78836568642507e-10	6.81079e-09	0.14	Qrob_Chr07	mRNA	39645708	39649004	-
Qrob_T0624160.2	serine/threonine-protein phosphatase 4 regulatory subunit 2, transcript variant X1	236.25	1.82	0.86	5.59584	2.19557178687031e-08	1.84274e-07	0.15	Qrob_Chr09	mRNA	27484101	27484579	+
Qrob_T0257150.2	uncharacterized LOC115976008	223.29	1.82	0.86	5.45087	5.01230130359065e-08	3.98825e-07	0.16	Qrob_Chr01	mRNA	7461207	7463040	+
Qrob_T0746150.2	probable LRR receptor-like serine/threonine-protein kinase At1g12460	185.91	1.81	0.86	4.71959	2.36316211531475e-06	1.48947e-05	0.18	Qrob_Chr12	mRNA	14572433	14575713	+
Qrob_T0111360.2		127.43	1.82	0.86	4.35186	1.34987428314453e-05	7.45176e-05	0.2	Qrob_Chr02	mRNA	45777169	45777504	-
Qrob_T0316680.2	uncharacterized LOC115992561, transcript variant X2	134.59	1.81	0.86	4.17784	2.94293612299662e-05	0.0001537	0.21	Qrob_Chr10	mRNA	30872458	30878304	-
Qrob_T0667590.2	glycosyltransferase family 92 protein RCOM_0530710	107.78	1.82	0.86	4.14327	3.4238383382183e-05	0.000177112	0.21	Qrob_Chr02	mRNA	23183192	23185434	+
Qrob_T0042520.2		89.77	1.82	0.86	3.79461	0.00014787280908019	0.000673718	0.23	Qrob_Chr04	mRNA	2502295	2502474	+
Qrob_T0395970.2	uncharacterized LOC115958454, transcript variant X3	91.6	1.82	0.86	3.69352	0.00022117243283065	0.000968758	0.23	Qrob_H2.3_Sc0000105	mRNA	300179	302720	+
Qrob_T0726500.2	F-box/WD-40 repeat-containing protein At3g52030-like	112.69	1.82	0.86	3.61848	0.000296340166175868	0.00126401	0.24	Qrob_Chr04	mRNA	6402046	6406703	-
Qrob_T0206820.2	MADS-box protein AGL42-like	81.82	1.81	0.86	3.60179	0.000316039182901413	0.00134133	0.24	Qrob_Chr09	mRNA	18952161	18952370	+
Qrob_T0470500.2	vacuolar protein sorting-associated protein 45 homolog	63.12	1.82	0.86	2.87913	0.00398778634686708	0.0129054	0.3	Qrob_H2.3_Sc0000298	mRNA	594226	597139	+
Qrob_T0134320.2		52.68	1.81	0.86	2.73704	0.00619950021739479	0.0189571	0.31	Qrob_H2.3_Sc0000182	mRNA	1139900	1142906	+
Qrob_T0465430.2	NASP-related protein sim3	1497.43	1.8	0.85	9.99492	1.60422379446442e-23	4.40891e-22	0.09	Qrob_Chr06	mRNA	49576954	49580127	+
Qrob_T0559160.2	uncharacterized protein C57A7.06	585.84	1.8	0.85	8.06576	7.278044329633e-16	1.26987e-14	0.1	Qrob_Chr12	mRNA	27259807	27267948	-
Qrob_T0714460.2	ACT domain-containing protein ACR9	521.54	1.8	0.85	8.03823	9.11440380455556e-16	1.58104e-14	0.11	Qrob_Chr08	mRNA	64632331	64635865	+
Qrob_T0127020.2	protein NETWORKED 4A-like	622.68	1.8	0.85	7.65644	1.91154485319627e-14	2.99153e-13	0.11	Qrob_Chr01	mRNA	32124512	32126760	+
Qrob_T0076450.2	defective in cullin neddylation protein 1, transcript variant X1	475.55	1.81	0.85	7.63713	2.22125137803558e-14	3.44016e-13	0.11	Qrob_Chr02	mRNA	85851997	85856396	-
Qrob_T0030590.2		424.28	1.8	0.85	6.16124	7.21789871516152e-10	7.2175e-09	0.14	Qrob_Chr03	mRNA	50688776	50694706	+
Qrob_T0344300.2	regulator of nonsense transcripts UPF3, transcript variant X2	304.78	1.8	0.85	6.15223	7.64015561193999e-10	7.61847e-09	0.14	Qrob_Chr11	mRNA	184111	192484	+
Qrob_T0659160.2	probable L-gulonolactone oxidase 6	251.56	1.8	0.85	6.06721	1.30147804035959e-09	1.26814e-08	0.14	Qrob_Chr08	mRNA	52908538	52909523	-
Qrob_T0173030.2	uncharacterized LOC115995020, transcript variant X2	139.97	1.8	0.85	4.59601	4.30659212374096e-06	2.58612e-05	0.18	Qrob_Chr06	mRNA	49485659	49501642	+
Qrob_T0049020.2	serine/arginine-rich splicing factor SC35, transcript variant X2	136.29	1.81	0.85	4.18755	2.81983641539494e-05	0.000147443	0.2	Qrob_Chr11	mRNA	17411504	17412288	-
Qrob_T0126260.2	CRAL-TRIO domain-containing protein C3H8.02	118.63	1.8	0.85	4.05329	5.05014240835396e-05	0.000252705	0.21	Qrob_H2.3_Sc0000064	mRNA	1489288	1492760	-
Qrob_T0129730.2		107.91	1.81	0.85	3.92269	8.75646363619438e-05	0.00041642	0.22	Qrob_Chr08	mRNA	8128161	8130344	+
Qrob_T0677400.2	beta-amylase 7, transcript variant X2	73.63	1.81	0.85	3.32516	0.000883683438056365	0.00341486	0.26	Qrob_Chr08	mRNA	19322137	19327109	+
Qrob_T0714870.2	aquaporin SIP1-1-like	1483.16	1.79	0.84	9.9382	2.83916954485687e-23	7.65039e-22	0.08	Qrob_Chr07	mRNA	12681746	12688050	-
Qrob_T0104140.2	uncharacterized LOC115982900	1183.04	1.8	0.84	9.09267	9.66341595067795e-20	2.1781e-18	0.09	Qrob_H2.3_Sc0000110	mRNA	1451694	1458839	+
Qrob_T0648270.2	cytochrome P450 CYP82D47-like	1218.28	1.79	0.84	8.92153	4.59906027491188e-19	9.91704e-18	0.09	Qrob_H2.3_Sc0000635	mRNA	27295	29788	+
Qrob_T0771790.2	uncharacterized LOC115971131	1472.29	1.78	0.84	8.71342	2.94829492012383e-18	6.04468e-17	0.1	Qrob_Chr12	mRNA	37804359	37806271	+
Qrob_T0087000.2	ERI1 exoribonuclease 2-like	1511.89	1.79	0.84	8.58871	8.79515395269264e-18	1.74337e-16	0.1	Qrob_Chr04	mRNA	8285066	8287558	+
Qrob_T0276370.2	pumilio homolog 6, chloroplastic-like, transcript variant X2	471.04	1.79	0.84	7.78942	6.73174096235998e-15	1.1006e-13	0.11	Qrob_Chr11	mRNA	4220194	4225618	+
Qrob_T0512400.2	ribosome biogenesis protein BRX1 homolog 1-like	355.75	1.79	0.84	6.6526	2.87964158055298e-11	3.37459e-10	0.13	Qrob_Chr08	mRNA	24379503	24384146	+
Qrob_T0454970.2	nucleolar complex protein 2 homolog, transcript variant X2	232.74	1.79	0.84	5.42731	5.72102249435775e-08	4.50417e-07	0.15	Qrob_Chr08	mRNA	61466076	61473554	-
Qrob_T0457150.2	E3 ubiquitin-protein ligase SHPRH	195.44	1.79	0.84	5.0331	4.82609428017183e-07	3.38469e-06	0.17	Qrob_Chr08	mRNA	70358447	70375689	-
Qrob_T0607350.2		138.79	1.79	0.84	4.57134	4.84604572200447e-06	2.88014e-05	0.18	Qrob_Chr02	mRNA	104422808	104428126	-
Qrob_T0674960.2	histone-lysine N-methyltransferase ATX5, transcript variant X2	167.32	1.8	0.84	4.31837	1.57188111590993e-05	8.5769e-05	0.2	Qrob_Chr09	mRNA	9689455	9704783	-
Qrob_T0042490.2	GTP 3',8-cyclase, mitochondrial	115.4	1.8	0.84	4.28628	1.81690333333992e-05	9.83598e-05	0.2	Qrob_Chr04	mRNA	2536039	2538414	-
Qrob_T0137470.2	protein ABCI7, chloroplastic	126.52	1.8	0.84	4.20854	2.57031411668037e-05	0.000135383	0.2	Qrob_Chr03	mRNA	46700275	46706090	-
Qrob_T0755950.2	uncharacterized LOC115954648	91.72	1.78	0.84	3.65024	0.000261992626117462	0.00113206	0.23	Qrob_Chr08	mRNA	35168124	35171991	-
Qrob_T0345160.2	G-type lectin S-receptor-like serine/threonine-protein kinase SD1-1, transcript variant X1	94.06	1.79	0.84	3.6443	0.000268118766634933	0.0011563	0.23	Qrob_Chr05	mRNA	40149672	40154725	-
Qrob_T0222140.2		81.83	1.79	0.84	3.35964	0.000780428883208566	0.00305472	0.25	Qrob_Chr02	mRNA	114747798	114757005	+
Qrob_T0651780.2	alpha-ketoglutarate-dependent dioxygenase alkB, transcript variant X1	58.29	1.79	0.84	2.96958	0.00298206883744135	0.00998798	0.28	Qrob_Chr03	mRNA	41228497	41232236	-
Qrob_T0254490.2	5-oxoprolinase, transcript variant X2	54.14	1.79	0.84	2.91039	0.00360983425877608	0.0118405	0.29	Qrob_Chr10	mRNA	26345296	26349733	+
Qrob_T0128870.2	E3 ubiquitin-protein ligase At3g02290, transcript variant X3	61.22	1.79	0.84	2.83514	0.00458058250866681	0.0145712	0.3	Qrob_Chr03	mRNA	25195323	25196031	-
Qrob_T0423770.2	uncharacterized LOC115977213	52.11	1.79	0.84	2.50785	0.0121469687557831	0.0340149	0.33	Qrob_Chr02	mRNA	103855640	103856747	+
Qrob_T0732640.2	uncharacterized LOC115978807	38.07	1.8	0.84	2.46992	0.0135142666253223	0.0372156	0.34	Qrob_Chr03	mRNA	55702354	55704788	-
Qrob_T0238310.2	serine/arginine-rich splicing factor SR45a	862.51	1.78	0.83	9.20544	3.40288752013871e-20	7.77759e-19	0.09	Qrob_Chr06	mRNA	54558187	54560331	+
Qrob_T0094540.2	caffeic acid 3-O-methyltransferase 1-like	553.91	1.78	0.83	7.69011	1.47007961981756e-14	2.32091e-13	0.11	Qrob_Chr03	mRNA	44107324	44110567	-
Qrob_T0071190.2	NADP-dependent glyceraldehyde-3-phosphate dehydrogenase	651.86	1.78	0.83	6.9508	3.63212167910348e-12	4.66218e-11	0.12	Qrob_Chr02	mRNA	104176332	104182269	+
Qrob_T0689980.2	nucleolar GTP-binding protein 1-like, transcript variant X6	377.92	1.78	0.83	6.88427	5.80842587754343e-12	7.29371e-11	0.12	Qrob_Chr06	mRNA	27343750	27347913	-
Qrob_T0563290.2	transcription factor HBP-1b(c38)-like, transcript variant X2	420.37	1.77	0.83	6.55459	5.5794497307253e-11	6.31574e-10	0.13	Qrob_Chr05	mRNA	37957395	37958976	+
Qrob_T0522370.2	DEAD-box ATP-dependent RNA helicase 32	277.74	1.78	0.83	5.95022	2.67779209681135e-09	2.50566e-08	0.14	Qrob_Chr08	mRNA	17103186	17109229	+
Qrob_T0489770.2	G-type lectin S-receptor-like serine/threonine-protein kinase At2g19130, transcript variant X1	264.19	1.77	0.83	5.93388	2.95857781008221e-09	2.75258e-08	0.14	Qrob_Chr08	mRNA	38343729	38346415	+
Qrob_T0463120.2	uncharacterized LOC115982950	169.52	1.78	0.83	4.55292	5.29063641694113e-06	3.12057e-05	0.18	Qrob_Chr03	mRNA	52131505	52132648	-
Qrob_T0606800.2	cytochrome P450 71A9-like	125.63	1.78	0.83	4.36779	1.25512209243635e-05	6.9803e-05	0.19	Qrob_Chr10	mRNA	8579746	8582108	-
Qrob_T0317680.2	tobamovirus multiplication protein 1, transcript variant X1	135.32	1.78	0.83	4.21124	2.53969555801131e-05	0.000133968	0.2	Qrob_Chr12	mRNA	23364036	23375658	+
Qrob_T0499130.2		129.25	1.78	0.83	4.06121	4.88190925500751e-05	0.000245176	0.21	Qrob_Chr03	mRNA	385992	393765	+
Qrob_T0204830.2	uncharacterized LOC115974604	109.79	1.78	0.83	4.03571	5.4438565555313e-05	0.000270281	0.21	Qrob_Chr02	mRNA	22417646	22418056	+
Qrob_T0152260.2	general transcription and DNA repair factor IIH subunit TFB4-like, transcript variant X3	130.81	1.78	0.83	3.93569	8.29574540311572e-05	0.000396615	0.21	Qrob_Chr09	mRNA	32722114	32726103	-
Qrob_T0331130.2		117.61	1.78	0.83	3.90922	9.25938559759457e-05	0.000438475	0.21	Qrob_Chr04	mRNA	40633381	40635512	+
Qrob_T0307390.2		99.29	1.78	0.83	3.38865	0.00070238481672495	0.00277164	0.24	Qrob_Chr08	mRNA	39951154	39963551	-
Qrob_T0247330.2		47.39	1.78	0.83	2.45361	0.0141431974261139	0.0386624	0.34	Qrob_Chr03	mRNA	45614112	45616125	-
Qrob_T0401850.2		40.5	1.78	0.83	2.4208	0.0154865835889599	0.0417425	0.34	Qrob_Chr11	mRNA	13605499	13617549	+
Qrob_T0029980.2		41.24	1.78	0.83	2.36903	0.0178349683388758	0.0469839	0.35	Qrob_Chr03	mRNA	35641664	35644523	+
Qrob_T0194890.2	cytochrome P450 81E8-like	39.7	1.77	0.83	2.35313	0.0186161642275671	0.048684	0.35	Qrob_Chr04	mRNA	14499849	14502188	+
Qrob_T0123730.2	probable splicing factor 3A subunit 1, transcript variant X3	1410.53	1.76	0.82	8.42647	3.56249330703828e-17	6.84205e-16	0.1	Qrob_Chr09	mRNA	24727443	24731450	-
Qrob_T0039710.2	coiled-coil domain-containing protein 130-like	520.15	1.76	0.82	7.54651	4.47091849950076e-14	6.76071e-13	0.11	Qrob_Chr01	mRNA	1738402	1740877	+
Qrob_T0248270.2	scarecrow-like protein 33	744.56	1.77	0.82	7.30428	2.78760983993968e-13	3.95496e-12	0.11	Qrob_Chr01	mRNA	40361893	40365397	-
Qrob_T0288870.2	scarecrow-like protein 21, transcript variant X4	474.76	1.76	0.82	7.15471	8.38522410115973e-13	1.14175e-11	0.11	Qrob_Chr08	mRNA	6909050	6910751	-
Qrob_T0366580.2	endoribonuclease Dicer homolog 1-like	452.14	1.76	0.82	6.87132	6.36123599481827e-12	7.96555e-11	0.12	Qrob_Chr02	mRNA	107910625	107912499	+
Qrob_T0131220.2	protein virilizer homolog, transcript variant X3	427.65	1.76	0.82	6.30117	2.9541124304669e-10	3.11931e-09	0.13	Qrob_Chr07	mRNA	37768061	37778582	+
Qrob_T0067690.2	two-component response regulator ORR21-like	298.15	1.76	0.82	6.18587	6.17609662642511e-10	6.24193e-09	0.13	Qrob_Chr03	mRNA	28990271	28991537	+
Qrob_T0171240.2	urea-proton symporter DUR3-like	349.22	1.77	0.82	6.17866	6.46497582304891e-10	6.50454e-09	0.13	Qrob_H2.3_Sc0000161	mRNA	63358	66969	-
Qrob_T0104430.2	pentatricopeptide repeat-containing protein At3g02490, mitochondrial-like	228.81	1.76	0.82	5.64971	1.60714172577679e-08	1.372e-07	0.14	Qrob_Chr11	mRNA	14963436	14965673	+
Qrob_T0560770.2	uncharacterized protein At3g06530	187.71	1.77	0.82	5.14545	2.66873279953983e-07	1.93216e-06	0.16	Qrob_Chr09	mRNA	28200443	28209584	+
Qrob_T0279280.2	probable ATP-dependent DNA helicase CHR12, transcript variant X2	197.1	1.76	0.82	5.10085	3.3813487047366e-07	2.41878e-06	0.16	Qrob_Chr06	mRNA	2235997	2243360	-
Qrob_T0010670.2	protein JINGUBANG-like	159.46	1.76	0.82	4.69475	2.66937822621456e-06	1.67013e-05	0.17	Qrob_Chr11	mRNA	33618092	33619628	-
Qrob_T0108420.2	transcription factor MYB59	370.13	1.77	0.82	4.6089	4.04803357259987e-06	2.44561e-05	0.18	Qrob_Chr05	mRNA	33147072	33148098	-
Qrob_T0248810.2	E3 ubiquitin protein ligase DRIP2-like, transcript variant X2	146.54	1.77	0.82	4.53408	5.78556982650061e-06	3.39462e-05	0.18	Qrob_Chr08	mRNA	49884751	49890533	+
Qrob_T0069150.2	L-type lectin-domain containing receptor kinase VII.1-like	152.17	1.76	0.82	4.45609	8.34669891974855e-06	4.76928e-05	0.18	Qrob_Chr05	mRNA	8253199	8255495	-
Qrob_T0037140.2	FHA domain-containing protein FHA2, transcript variant X2	146.02	1.77	0.82	4.44935	8.61290084532037e-06	4.9073e-05	0.18	Qrob_H2.3_Sc0000024	mRNA	1095749	1097677	-
Qrob_T0650910.2	surfeit locus protein 2	141.15	1.77	0.82	4.43789	9.08466021304945e-06	5.15642e-05	0.19	Qrob_Chr02	mRNA	82537031	82538391	+
Qrob_T0045220.2	uncharacterized LOC115973788, transcript variant X2	148.3	1.76	0.82	4.07998	4.50393389169509e-05	0.000227982	0.2	Qrob_Chr07	mRNA	50109787	50111790	-
Qrob_T0343700.2	uncharacterized LOC115982138, transcript variant X1	85.24	1.77	0.82	3.37816	0.000729723550387629	0.00287193	0.24	Qrob_Chr03	mRNA	39692358	39695187	-
Qrob_T0522710.2	UPF0496 protein At3g19330-like, transcript variant X4	62.8	1.76	0.82	2.98734	0.00281418177408564	0.00949846	0.27	Qrob_H2.3_Sc0000030	mRNA	1809272	1811022	-
Qrob_T0541750.2	geraniol 8-hydroxylase-like	70.79	1.76	0.82	2.92948	0.00339534374553121	0.0112232	0.28	Qrob_H2.3_Sc0000024	mRNA	2439766	2443272	+
Qrob_T0543030.2	protein FAR1-RELATED SEQUENCE 5-like	44.85	1.77	0.82	2.57971	0.0098884488123672	0.0284599	0.32	Qrob_Chr10	mRNA	45336248	45339484	-
Qrob_T0653140.2		41.68	1.76	0.82	2.37412	0.0175906671097401	0.046455	0.34	Qrob_Chr12	mRNA	13987826	13989520	+
Qrob_T0556900.2	protein DETOXIFICATION 16-like	4786.03	1.76	0.81	11.5792	5.25064330977101e-31	2.09081e-29	0.07	Qrob_Chr07	mRNA	31772419	31777338	+
Qrob_T0248230.2	oxysterol-binding protein-related protein 3C	1533.29	1.75	0.81	9.90109	4.11772070389391e-23	1.098e-21	0.08	Qrob_Chr01	mRNA	40455109	40461116	-
Qrob_T0572170.2	MLO-like protein 6	1040.63	1.76	0.81	8.88361	6.47244802754755e-19	1.38401e-17	0.09	Qrob_Chr08	mRNA	61210248	61216311	-
Qrob_T0345540.2	uncharacterized LOC115971510	862.04	1.75	0.81	8.6754	4.1209908031571e-18	8.36286e-17	0.09	Qrob_Chr12	mRNA	31932966	31941239	+
Qrob_T0191700.2	uncharacterized LOC115960256	4209.31	1.75	0.81	7.75682	8.70842939379349e-15	1.40456e-13	0.1	Qrob_Chr09	mRNA	7893252	7895578	-
Qrob_T0500140.2	uncharacterized LOC115982017	610.57	1.75	0.81	7.48755	7.01710640545049e-14	1.04348e-12	0.11	Qrob_Chr03	mRNA	35074973	35083149	+
Qrob_T0071180.2	transcription factor bHLH66	1036.35	1.76	0.81	7.44614	9.61143609077384e-14	1.41518e-12	0.11	Qrob_Chr02	mRNA	104207402	104209720	+
Qrob_T0338570.2	pathogen-related protein-like	458.91	1.75	0.81	6.99956	2.5676588188429e-12	3.36084e-11	0.12	Qrob_H2.3_Sc0000298	mRNA	684177	685531	+
Qrob_T0737540.2	splicing factor U2AF-associated protein 2, transcript variant X2	277.96	1.76	0.81	5.95643	2.57812011485805e-09	2.41998e-08	0.14	Qrob_Chr03	mRNA	27041263	27048461	-
Qrob_T0246310.2		426.95	1.76	0.81	5.91509	3.31688712085021e-09	3.06052e-08	0.14	Qrob_Chr09	mRNA	19664946	19669098	-
Qrob_T0633100.2	50S ribosomal protein HLP, mitochondrial-like, transcript variant X3	297.12	1.75	0.81	5.80711	6.35592873666116e-09	5.68607e-08	0.14	Qrob_Chr02	mRNA	100388090	100388541	+
Qrob_T0278580.2	FGGY carbohydrate kinase domain-containing protein, transcript variant X2	347.82	1.75	0.81	5.56921	2.55894598165652e-08	2.13174e-07	0.15	Qrob_Chr02	mRNA	107623407	107634606	+
Qrob_T0373730.2	translation initiation factor IF3-1, mitochondrial	221.81	1.75	0.81	5.39615	6.80868765503151e-08	5.31843e-07	0.15	Qrob_Chr11	mRNA	22574209	22578505	-
Qrob_T0199740.2		188.23	1.76	0.81	4.5466	5.45200940482478e-06	3.21028e-05	0.18	Qrob_Chr06	mRNA	43505258	43506196	+
Qrob_T0011730.2	E3 ubiquitin-protein ligase CHFR	127.64	1.76	0.81	3.72027	0.000199012848030001	0.000879694	0.22	Qrob_Chr11	mRNA	35755627	35763264	-
Qrob_T0034900.2	neuroguidin-like	142.83	1.76	0.81	3.68727	0.000226670440015939	0.000991144	0.22	Qrob_H2.3_Sc0000026	mRNA	1899686	1902614	+
Qrob_T0248910.2	probable WRKY transcription factor 74	93.65	1.76	0.81	3.64228	0.000270229882983661	0.0011651	0.22	Qrob_Chr08	mRNA	50028684	50030817	+
Qrob_T0380440.2	uncharacterized LOC115979942, transcript variant X6	100.95	1.75	0.81	3.48473	0.00049262554906307	0.00201125	0.23	Qrob_H2.3_Sc0000313	mRNA	474921	480528	-
Qrob_T0343070.2	uncharacterized LOC115962725, transcript variant X3	75.36	1.75	0.81	3.27121	0.001070865678985	0.00405855	0.25	Qrob_H2.3_Sc0000610	mRNA	244568	250284	-
Qrob_T0720270.2	uncharacterized protein At5g41620-like	67.42	1.76	0.81	3.15218	0.00162058289891112	0.00586414	0.26	Qrob_Chr04	mRNA	33086453	33091304	-
Qrob_T0494290.2		84.03	1.75	0.81	3.13976	0.00169087957724168	0.00607923	0.26	Qrob_Chr10	mRNA	3007813	3020590	-
Qrob_T0577220.2	5'-nucleotidase domain-containing protein DDB_G0275467	66.48	1.75	0.81	2.98942	0.00279511443871117	0.00944764	0.27	Qrob_Chr02	mRNA	62469321	62470199	+
Qrob_T0283290.2	receptor-like protein EIX2	60.89	1.76	0.81	2.87921	0.00398669637120968	0.0129042	0.28	Qrob_Chr06	mRNA	54131179	54134505	+
Qrob_T0600200.2	probable LRR receptor-like serine/threonine-protein kinase At1g56140	54.75	1.75	0.81	2.86113	0.00422130862480086	0.0135607	0.28	Qrob_Chr08	mRNA	58963175	58964504	-
Qrob_T0711810.2	nucleolar protein 58, transcript variant X1	58.26	1.76	0.81	2.65368	0.00796186572673913	0.023605	0.31	Qrob_H2.3_Sc0000064	mRNA	801106	802561	-
Qrob_T0593350.2	structural maintenance of chromosomes flexible hinge domain-containing protein GMI1	42.28	1.76	0.81	2.47483	0.0133300993570327	0.0367933	0.33	Qrob_Chr09	mRNA	9061842	9072930	+
Qrob_T0235400.2	uncharacterized LOC115976456	37.63	1.75	0.81	2.35652	0.01844689337467	0.0483119	0.34	Qrob_Chr06	mRNA	39401285	39402285	-
Qrob_T0610920.2	ubiquitin-conjugating enzyme E2 10	6767.93	1.74	0.8	13.2043	8.28254223970633e-40	4.62352e-38	0.06	Qrob_Chr09	mRNA	12387600	12393517	+
Qrob_T0542120.2	monoacylglycerol lipase	1964.6	1.75	0.8	11.2798	1.65155369228346e-29	6.13987e-28	0.07	Qrob_Chr12	mRNA	39175463	39180230	-
Qrob_T0427240.2	UBP1-associated protein 2C, transcript variant X3	1923.59	1.74	0.8	9.01159	2.03089120597657e-19	4.49077e-18	0.09	Qrob_Chr08	mRNA	28568826	28573963	-
Qrob_T0037160.2	cyclin-T1-5, transcript variant X1	733.57	1.74	0.8	7.56378	3.91533488660306e-14	5.94567e-13	0.11	Qrob_H2.3_Sc0000024	mRNA	1111512	1114674	+
Qrob_T0179090.2	long chain acyl-CoA synthetase 7, peroxisomal	540.34	1.75	0.8	7.39459	1.41843504068098e-13	2.06978e-12	0.11	Qrob_Chr03	mRNA	10052770	10061589	-
Qrob_T0158400.2	eukaryotic translation initiation factor 4B3	803.91	1.75	0.8	7.31615	2.55182274358481e-13	3.64351e-12	0.11	Qrob_Chr11	mRNA	44075075	44078526	+
Qrob_T0674890.2	phosphatidylinositol 4-kinase gamma 3	510.9	1.74	0.8	7.14057	9.29427866944097e-13	1.26361e-11	0.11	Qrob_Chr09	mRNA	9791101	9794724	-
Qrob_T0447520.2	GATA transcription factor 24-like, transcript variant X3	463.14	1.74	0.8	6.90928	4.8712590023862e-12	6.15572e-11	0.12	Qrob_H2.3_Sc0000026	mRNA	1802145	1809086	+
Qrob_T0532910.2	probable 1-acyl-sn-glycerol-3-phosphate acyltransferase 4, transcript variant X1	323.72	1.74	0.8	6.38722	1.68927293538172e-10	1.8224e-09	0.13	Qrob_Chr02	mRNA	10551271	10553459	-
Qrob_T0517710.2	glutamate-rich WD repeat-containing protein 1	375.82	1.74	0.8	5.86779	4.41638163328566e-09	4.01711e-08	0.14	Qrob_Chr02	mRNA	75038786	75041201	-
Qrob_T0070970.2		331.06	1.74	0.8	5.77437	7.7242826568116e-09	6.85205e-08	0.14	Qrob_Chr02	mRNA	104568976	104571438	+
Qrob_T0515420.2		261.7	1.74	0.8	5.75717	8.55341040262438e-09	7.54646e-08	0.14	Qrob_H2.3_Sc0000221	mRNA	600507	602623	+
Qrob_T0041920.2	adenylate kinase isoenzyme 6 homolog	293.7	1.74	0.8	5.51344	3.51896584971769e-08	2.86359e-07	0.15	Qrob_Chr01	mRNA	48300704	48302522	+
Qrob_T0369730.2	GTP-binding nuclear protein Ran1A-like, transcript variant X4	216.44	1.75	0.8	5.33683	9.45865083085221e-08	7.23696e-07	0.15	Qrob_Chr10	mRNA	13008758	13012117	-
Qrob_T0286990.2	auxin-responsive protein SAUR72-like	274.61	1.74	0.8	5.20053	1.98720145212425e-07	1.46477e-06	0.15	Qrob_Chr10	mRNA	19276522	19277343	-
Qrob_T0426590.2	uncharacterized LOC115987268	186.83	1.74	0.8	4.79703	1.61031498032622e-06	1.04171e-05	0.17	Qrob_Chr01	mRNA	42416044	42418127	+
Qrob_T0241090.2	choline-phosphate cytidylyltransferase 1-like	125.18	1.74	0.8	3.77698	0.00015874325501183	0.000717769	0.21	Qrob_Chr07	mRNA	30203059	30207775	-
Qrob_T0293000.2		86.48	1.75	0.8	3.45961	0.000540956950074748	0.00218517	0.23	Qrob_Chr03	mRNA	11090072	11093011	-
Qrob_T0759650.2		77.03	1.75	0.8	3.22578	0.00125628268799728	0.00467613	0.25	Qrob_H2.3_Sc0001016	mRNA	59588	60776	+
Qrob_T0664380.2	uncharacterized LOC115972227	76.73	1.74	0.8	3.02209	0.00251036276528911	0.00861252	0.26	Qrob_Chr12	mRNA	17794669	17797697	-
Qrob_T0577590.2	plant UBX domain-containing protein 11	63.1	1.74	0.8	2.9339	0.00334727450507128	0.0110807	0.27	Qrob_Chr10	mRNA	43190029	43195274	+
Qrob_T0168510.2	disease resistance protein RLM3-like	50.34	1.74	0.8	2.57081	0.0101461531674528	0.0291034	0.31	Qrob_Chr07	mRNA	14273670	14275318	-
Qrob_T0529510.2	putative methyltransferase DDB_G0268948	46.31	1.74	0.8	2.5056	0.0122242868034146	0.0341834	0.32	Qrob_Chr07	mRNA	7489433	7490926	+
Qrob_T0627320.2	uncharacterized LOC115959170	54.98	1.74	0.8	2.48198	0.0130655852368359	0.0361802	0.32	Qrob_Chr12	mRNA	35451112	35453845	+
Qrob_T0404210.2	polyadenylate-binding protein-interacting protein 12-like, transcript variant X3	1549.26	1.73	0.79	9.89288	4.46971013128782e-23	1.19009e-21	0.08	Qrob_Chr09	mRNA	8811173	8813392	+
Qrob_T0343760.2	uncharacterized LOC115982147	889.65	1.73	0.79	8.35438	6.57764073304054e-17	1.24725e-15	0.09	Qrob_Chr03	mRNA	42074662	42075660	-
Qrob_T0752080.2		717.24	1.73	0.79	7.96769	1.61662548485216e-15	2.74842e-14	0.1	Qrob_Chr05	mRNA	67277995	67281188	+
Qrob_T0511130.2	uncharacterized LOC115952752	680.86	1.73	0.79	7.661	1.84487904889079e-14	2.88972e-13	0.1	Qrob_Chr07	mRNA	33385560	33393356	+
Qrob_T0632360.2	DEAD-box ATP-dependent RNA helicase 42, transcript variant X4	629.12	1.72	0.79	6.99162	2.71735247244033e-12	3.54383e-11	0.11	Qrob_Chr02	mRNA	26034442	26040289	+
Qrob_T0487340.2		432.35	1.73	0.79	6.94015	3.91673033440697e-12	5.00242e-11	0.11	Qrob_Chr05	mRNA	24458308	24459521	-
Qrob_T0152220.2	DDB1- and CUL4-associated factor homolog 1	979.13	1.73	0.79	6.7366	1.62139365335907e-11	1.95517e-10	0.12	Qrob_Chr12	mRNA	29939554	29950272	+
Qrob_T0446930.2		385.59	1.73	0.79	6.5099	7.52023516794643e-11	8.42746e-10	0.12	Qrob_Chr08	mRNA	2138388	2145425	-
Qrob_T0448820.2	B3 domain-containing transcription repressor VAL2, transcript variant X2	402.88	1.73	0.79	6.26304	3.77540669008534e-10	3.93323e-09	0.13	Qrob_Chr07	mRNA	32760302	32768406	+
Qrob_T0126910.2	probable LRR receptor-like serine/threonine-protein kinase At1g06840, transcript variant X5	332.54	1.73	0.79	6.18518	6.20316836950748e-10	6.26576e-09	0.13	Qrob_Chr01	mRNA	31886465	31897373	-
Qrob_T0340870.2	dof zinc finger protein DOF1.4-like, transcript variant X2	211.22	1.73	0.79	5.02435	5.05136520688192e-07	3.533e-06	0.16	Qrob_Chr11	mRNA	37696535	37698058	+
Qrob_T0587540.2	zinc finger CCCH domain-containing protein 1-like	135.82	1.73	0.79	4.11966	3.79425860127003e-05	0.000194979	0.19	Qrob_Chr01	mRNA	19872458	19876178	-
Qrob_T0461530.2	pathogenesis-related homeodomain protein	137.74	1.73	0.79	3.75008	0.000176779609898359	0.000790348	0.21	Qrob_Chr11	mRNA	26113017	26115103	+
Qrob_T0765160.2	transcription termination factor MTERF2, chloroplastic	102.66	1.73	0.79	3.54749	0.000388914683461103	0.00162149	0.22	Qrob_Chr07	mRNA	48499156	48505382	+
Qrob_T0570530.2	pyridine nucleotide-disulfide oxidoreductase domain-containing protein 2-like	93.05	1.72	0.79	3.54098	0.000398648644827596	0.00165778	0.22	Qrob_Chr06	mRNA	50927331	50936696	-
Qrob_T0088400.2	uncharacterized LOC115953201	88.18	1.73	0.79	3.39268	0.000692118524424524	0.00273535	0.23	Qrob_Chr07	mRNA	43869222	43870612	+
Qrob_T0268180.2	uncharacterized LOC115983552	80.14	1.73	0.79	3.09631	0.00195946477244318	0.00688869	0.26	Qrob_Chr01	mRNA	28974948	28979379	+
Qrob_T0723320.2	protein DOS2-like	117.9	1.73	0.79	3.08657	0.00202481983856152	0.00710173	0.26	Qrob_Chr06	mRNA	8194807	8196284	-
Qrob_T0247230.2	UDP-glycosyltransferase 87A1-like	73.99	1.73	0.79	2.88524	0.00391116815769601	0.0126803	0.27	Qrob_Chr04	mRNA	22910562	22913732	+
Qrob_T0430990.2	uncharacterized LOC115963566, transcript variant X2	65.81	1.73	0.79	2.88069	0.0039680257430357	0.0128484	0.27	Qrob_H2.3_Sc0000745	mRNA	9593	17218	+
Qrob_T0747610.2		62.41	1.73	0.79	2.81209	0.00492211284650903	0.0155199	0.28	Qrob_Chr11	mRNA	18229605	18236480	-
Qrob_T0699260.2		57.04	1.73	0.79	2.73509	0.00623631010665039	0.0190632	0.29	Qrob_Chr05	mRNA	30385221	30387747	+
Qrob_T0517090.2		51.93	1.73	0.79	2.41319	0.0158136162282659	0.0424371	0.33	Qrob_Chr03	mRNA	32518172	32523649	+
Qrob_T0032120.2	la-related protein 6B	1399.28	1.71	0.78	8.99429	2.37764802268948e-19	5.23404e-18	0.09	Qrob_Chr04	mRNA	30935127	30940515	+
Qrob_T0246350.2	F-box/kelch-repeat protein SKIP11-like, transcript variant X1	1631.72	1.72	0.78	8.7086	3.07658133812289e-18	6.29329e-17	0.09	Qrob_Chr09	mRNA	19721404	19723634	+
Qrob_T0216660.2	DEAD-box ATP-dependent RNA helicase 46, transcript variant X2	1003.03	1.71	0.78	8.45489	2.79347786194043e-17	5.40565e-16	0.09	Qrob_Chr06	mRNA	13049993	13055768	-
Qrob_T0608200.2	zinc finger CCCH domain-containing protein 49-like	1350.54	1.71	0.78	8.13671	4.06174605616355e-16	7.22048e-15	0.1	Qrob_Chr01	mRNA	35772950	35778166	+
Qrob_T0501510.2	ABC transporter C family member 5	789.15	1.72	0.78	8.11875	4.70990887425146e-16	8.33138e-15	0.1	Qrob_Chr09	mRNA	39745836	39755246	-
Qrob_T0090660.2	1-aminocyclopropane-1-carboxylate oxidase homolog 4-like	583.78	1.72	0.78	7.42118	1.1607826536827e-13	1.70074e-12	0.11	Qrob_Chr07	mRNA	41293200	41296505	+
Qrob_T0027750.2	cysteine proteinase inhibitor B	491.69	1.71	0.78	6.5539	5.60548298588306e-11	6.3372e-10	0.12	Qrob_Chr09	mRNA	23239137	23239768	+
Qrob_T0126290.2	uncharacterized LOC115964002, transcript variant X2	364.06	1.72	0.78	6.46328	1.02454346907019e-10	1.13116e-09	0.12	Qrob_H2.3_Sc0000064	mRNA	1451715	1455479	-
Qrob_T0530990.2	polyadenylation and cleavage factor homolog 4-like	441.26	1.72	0.78	6.43901	1.20256636330216e-10	1.31878e-09	0.12	Qrob_Chr05	mRNA	57928752	57937518	-
Qrob_T0482750.2	uncharacterized LOC115979896	634.26	1.72	0.78	6.42956	1.27977678792519e-10	1.39917e-09	0.12	Qrob_Chr02	mRNA	25403992	25406550	-
Qrob_T0656350.2	E3 ubiquitin-protein ligase RZFP34-like, transcript variant X2	366.85	1.72	0.78	6.36331	1.97457600078289e-10	2.11871e-09	0.12	Qrob_Chr01	mRNA	16948701	16951790	+
Qrob_T0141490.2	dynamin-related protein 1E	464.02	1.72	0.78	6.29204	3.13319037591139e-10	3.29288e-09	0.12	Qrob_H2.3_Sc0000124	mRNA	1373433	1381254	-
Qrob_T0398490.2	cytochrome P450 81Q32-like	490.2	1.72	0.78	6.1888	6.06233999043311e-10	6.13388e-09	0.13	Qrob_Chr08	mRNA	63830975	63834385	+
Qrob_T0112580.2	heat shock factor protein HSF8	342.83	1.72	0.78	5.87665	4.18655728807007e-09	3.82359e-08	0.13	Qrob_Chr12	mRNA	3259656	3261743	-
Qrob_T0655560.2	pyrrolidone-carboxylate peptidase	310.04	1.72	0.78	5.84613	5.03138577421856e-09	4.55111e-08	0.13	Qrob_Chr03	mRNA	49016688	49021492	+
Qrob_T0403640.2	uncharacterized LOC115965338	388.96	1.72	0.78	5.83801	5.28265348203353e-09	4.76396e-08	0.13	Qrob_Chr10	mRNA	21705604	21707756	-
Qrob_T0044970.2	REF/SRPP-like protein At3g05500, transcript variant X2	271.46	1.72	0.78	5.54702	2.90572234912153e-08	2.38842e-07	0.14	Qrob_Chr07	mRNA	50616893	50619852	+
Qrob_T0286980.2	nucleolar complex protein 3 homolog	244.19	1.72	0.78	5.09526	3.48264513814698e-07	2.48754e-06	0.15	Qrob_Chr10	mRNA	19239724	19250213	+
Qrob_T0338700.2	protein MKS1	179.72	1.72	0.78	4.47678	7.57785925128727e-06	4.35636e-05	0.18	Qrob_Chr02	mRNA	37492971	37494011	+
Qrob_T0577200.2	tetratricopeptide repeat protein 1, transcript variant X3	170.33	1.71	0.78	4.20447	2.61697218212671e-05	0.000137639	0.18	Qrob_Chr02	mRNA	62425714	62431198	-
Qrob_T0219110.2		130.14	1.72	0.78	4.09559	4.21101116470429e-05	0.000214611	0.19	Qrob_Chr09	mRNA	2988008	2995075	+
Qrob_T0260920.2	two-component response regulator-like APRR3	116.27	1.71	0.78	3.87053	0.000108599014852392	0.000507163	0.2	Qrob_Chr06	mRNA	44778006	44780328	-
Qrob_T0224290.2	DEAD-box ATP-dependent RNA helicase 50-like, transcript variant X2	111.81	1.71	0.78	3.74184	0.000182677036385466	0.000814479	0.21	Qrob_H2.3_Sc0000539	mRNA	458211	460301	+
Qrob_T0018980.2	spermatogenesis-associated protein 20	107.21	1.72	0.78	3.66957	0.00024295407065866	0.00105719	0.21	Qrob_Chr02	mRNA	110785995	110795480	+
Qrob_T0334180.2	uncharacterized LOC115974995, transcript variant X1	105.52	1.72	0.78	3.62517	0.000288772097522379	0.00123615	0.22	Qrob_Chr02	mRNA	36258833	36261285	-
Qrob_T0309460.2	protein NRDE2 homolog, transcript variant X4	86.7	1.72	0.78	3.12999	0.00174811318517895	0.00625613	0.25	Qrob_Chr10	mRNA	33673552	33677798	+
Qrob_T0057330.2	zinc finger MYND domain-containing protein 15, transcript variant X1	68.48	1.72	0.78	2.98928	0.00279631710382538	0.00944884	0.26	Qrob_Chr03	mRNA	33098022	33103862	+
Qrob_T0747330.2	NKAP-like protein, transcript variant X6	66.14	1.72	0.78	2.74931	0.00597212592391194	0.0183558	0.28	Qrob_Chr02	mRNA	98164993	98166489	-
Qrob_T0156400.2	zinc finger CCCH domain-containing protein 5, transcript variant X4	52.2	1.71	0.78	2.51233	0.0119936752984954	0.0336435	0.31	Qrob_H2.3_Sc0000026	mRNA	1512953	1520384	+
Qrob_T0196290.2		63.99	1.72	0.78	2.46067	0.013867621482088	0.0380484	0.32	Qrob_Chr12	mRNA	34366282	34367549	+
Qrob_T0423880.2	class V chitinase-like	46.62	1.72	0.78	2.34642	0.0189548196204177	0.0494038	0.33	Qrob_Chr02	mRNA	103778103	103779247	-
Qrob_T0636480.2	probable eukaryotic translation initiation factor 5-1, transcript variant X2	2527.58	1.7	0.77	10.6733	1.35707080107569e-26	4.41331e-25	0.07	Qrob_Chr12	mRNA	34971386	34973114	-
Qrob_T0257360.2	uncharacterized LOC115955903, transcript variant X1	1637.81	1.7	0.77	9.22169	2.92453514395483e-20	6.73362e-19	0.08	Qrob_Chr08	mRNA	18569319	18572869	-
Qrob_T0094090.2	F-box protein At1g67340-like	1124.7	1.71	0.77	8.85805	8.1428236960434e-19	1.72676e-17	0.09	Qrob_Chr10	mRNA	2786366	2787964	+
Qrob_T0415920.2	F-box only protein 6	1199.77	1.71	0.77	8.00389	1.2054667361258e-15	2.06904e-14	0.1	Qrob_Chr03	mRNA	41795414	41797109	+
Qrob_T0660310.2	abscisic acid 8'-hydroxylase 2	889.85	1.7	0.77	7.83271	4.77456296346311e-15	7.90715e-14	0.1	Qrob_Chr01	mRNA	39673953	39677702	+
Qrob_T0543120.2	F-box protein At5g49610-like	507.4	1.7	0.77	6.62604	3.44811597887066e-11	3.99914e-10	0.12	Qrob_Chr10	mRNA	22195239	22196709	-
Qrob_T0615970.2		660.33	1.71	0.77	6.55366	5.61424566060746e-11	6.34311e-10	0.12	Qrob_Chr06	mRNA	17921854	17923602	+
Qrob_T0453820.2	uncharacterized LOC115965853	373.07	1.7	0.77	5.79344	6.89597451378057e-09	6.1569e-08	0.13	Qrob_Chr10	mRNA	7493397	7495293	+
Qrob_T0745130.2	uncharacterized LOC115994999, transcript variant X7	324.88	1.71	0.77	5.71662	1.08661245173385e-08	9.46573e-08	0.14	Qrob_Chr09	mRNA	27747091	27754847	-
Qrob_T0379640.2	ribosomal RNA-processing protein 14-C, transcript variant X2	330.95	1.7	0.77	5.57045	2.54086688129347e-08	2.11847e-07	0.14	Qrob_Chr06	mRNA	25411210	25413814	-
Qrob_T0371920.2	transcription repressor MYB5-like	454.28	1.71	0.77	5.54977	2.86049398145887e-08	2.35665e-07	0.14	Qrob_Chr01	mRNA	9164871	9166227	-
Qrob_T0129740.2	autophagy-related protein 13b	285.28	1.7	0.77	5.52851	3.22956867214466e-08	2.63888e-07	0.14	Qrob_Chr08	mRNA	8121657	8123141	+
Qrob_T0130870.2		264.72	1.7	0.77	5.38741	7.14814270007075e-08	5.57145e-07	0.14	Qrob_Chr07	mRNA	37349513	37355297	+
Qrob_T0237030.2	protein DETOXIFICATION 29-like	311.1	1.71	0.77	5.37589	7.62070614291518e-08	5.91149e-07	0.14	Qrob_Chr01	mRNA	51964637	51967597	+
Qrob_T0035590.2	serine/threonine receptor-like kinase NFP	229.39	1.71	0.77	4.42524	9.63371910193835e-06	5.44735e-05	0.17	Qrob_Chr06	mRNA	15280864	15284776	-
Qrob_T0489940.2	protein EMBRYO SAC DEVELOPMENT ARREST 30, transcript variant X3	193.15	1.71	0.77	4.39216	1.12228556151466e-05	6.27073e-05	0.18	Qrob_Chr07	mRNA	15545401	15547532	-
Qrob_T0317420.2	uncharacterized LOC115954451, transcript variant X4	138.45	1.71	0.77	4.24257	2.20979392540371e-05	0.000117744	0.18	Qrob_Chr12	mRNA	23844903	23857995	-
Qrob_T0589570.2	uncharacterized LOC115976773	164.33	1.71	0.77	4.1516	3.30160328670563e-05	0.000171333	0.19	Qrob_Chr02	mRNA	32214504	32218384	-
Qrob_T0315860.2	RNA-binding protein CP31B, chloroplastic	115.73	1.7	0.77	3.84127	0.000122399527396346	0.000567325	0.2	Qrob_Chr08	mRNA	52282649	52286365	+
Qrob_T0153980.2	pectinesterase 2-like	125.37	1.71	0.77	3.76393	0.000167265997691365	0.000752886	0.21	Qrob_Chr04	mRNA	20049905	20053188	+
Qrob_T0351450.2	7-deoxyloganetin glucosyltransferase-like	100.84	1.71	0.77	3.4767	0.000507633747357526	0.00206529	0.22	Qrob_Chr02	mRNA	89184687	89186225	-
Qrob_T0261030.2	mediator of RNA polymerase II transcription subunit 4	112.28	1.7	0.77	3.28955	0.00100346976632974	0.00382823	0.23	Qrob_Chr06	mRNA	44922448	44924227	+
Qrob_T0451590.2		75.29	1.71	0.77	3.03526	0.00240330459183749	0.00828648	0.25	Qrob_Chr10	mRNA	11115630	11118189	+
Qrob_T0693330.2	uncharacterized LOC115971795	79.48	1.7	0.77	3.02407	0.00249397991659406	0.00855959	0.25	Qrob_H2.3_Sc0000105	mRNA	1248535	1249782	-
Qrob_T0227890.2	protein DMP3-like	76.34	1.71	0.77	3.00923	0.00261911691086652	0.00893802	0.26	Qrob_Chr02	mRNA	38022522	38023497	-
Qrob_T0480660.2		65.66	1.7	0.77	2.79957	0.00511713150034347	0.0160444	0.27	Qrob_Chr04	mRNA	38235817	38237081	+
Qrob_T0300240.2		67.26	1.71	0.77	2.79014	0.00526850911693134	0.01645	0.28	Qrob_Chr01	mRNA	13180885	13186345	-
Qrob_T0450430.2	ribosomal lysine N-methyltransferase 3	58.67	1.71	0.77	2.67961	0.00737068879841789	0.0220517	0.29	Qrob_Chr10	mRNA	35860709	35863565	+
Qrob_T0433020.2		54.65	1.71	0.77	2.60949	0.00906763934291485	0.0264028	0.3	Qrob_Chr02	mRNA	9965942	9966734	+
Qrob_T0189760.2	uncharacterized LOC115967935, transcript variant X6	50.86	1.7	0.77	2.4373	0.0147974524814351	0.0401507	0.32	Qrob_Chr11	mRNA	688012	691619	+
Qrob_T0021000.2	DEAD-box ATP-dependent RNA helicase 14	2472.89	1.69	0.76	10.2164	1.67415650114888e-24	4.88586e-23	0.07	Qrob_Chr02	mRNA	18469043	18476524	+
Qrob_T0081720.2		1005.38	1.69	0.76	7.65526	1.9291951893623e-14	3.01649e-13	0.1	Qrob_Chr08	mRNA	69744304	69745004	-
Qrob_T0346100.2	apoptotic chromatin condensation inducer in the nucleus	807.1	1.7	0.76	7.58507	3.32315275465616e-14	5.06788e-13	0.1	Qrob_Chr06	mRNA	52780218	52784594	+
Qrob_T0178680.2	protein PAF1 homolog	439.36	1.69	0.76	6.68148	2.36538128438965e-11	2.80141e-10	0.11	Qrob_Chr05	mRNA	17232249	17239413	-
Qrob_T0307910.2	probable 3-hydroxyisobutyrate dehydrogenase-like 1, mitochondrial	426.23	1.69	0.76	6.28731	3.23006199598605e-10	3.38873e-09	0.12	Qrob_Chr04	mRNA	41250257	41251255	+
Qrob_T0005890.2	protein EXECUTER 2, chloroplastic, transcript variant X1	611.73	1.69	0.76	6.1631	7.13343664018772e-10	7.145e-09	0.12	Qrob_Chr06	mRNA	21028082	21034753	+
Qrob_T0183070.2	protein BASIC PENTACYSTEINE6-like, transcript variant X4	249.23	1.69	0.76	5.04386	4.56242219391461e-07	3.20856e-06	0.15	Qrob_H2.3_Sc0000103	mRNA	251956	252845	-
Qrob_T0478240.2	protein SICKLE, transcript variant X3	275.03	1.69	0.76	5.04153	4.61835193600337e-07	3.24662e-06	0.15	Qrob_Chr05	mRNA	23252246	23254120	-
Qrob_T0618890.2	periodic tryptophan protein 2	252.42	1.7	0.76	5.0201	5.16445167741835e-07	3.60787e-06	0.15	Qrob_Chr05	mRNA	25380017	25386380	-
Qrob_T0096880.2	putative U-box domain-containing protein 50	192.07	1.69	0.76	4.79552	1.62252204355804e-06	1.04922e-05	0.16	Qrob_Chr06	mRNA	38389578	38392906	-
Qrob_T0520530.2	ATP-dependent zinc metalloprotease FTSH 8, mitochondrial-like, transcript variant X1	181.76	1.69	0.76	4.60605	4.10381047746023e-06	2.4768e-05	0.16	Qrob_H2.3_Sc0000030	mRNA	158380	167472	+
Qrob_T0131620.2		175.02	1.7	0.76	4.30255	1.68845819570812e-05	9.18503e-05	0.18	Qrob_Chr08	mRNA	11930722	11933333	-
Qrob_T0667560.2	pentatricopeptide repeat-containing protein At4g32450, mitochondrial-like, transcript variant X2	230.86	1.69	0.76	4.22467	2.39293775288548e-05	0.000126824	0.18	Qrob_Chr10	mRNA	23874374	23876680	+
Qrob_T0041570.2	serine/arginine repetitive matrix protein 2, transcript variant X4	181.5	1.7	0.76	4.02941	5.59172260066064e-05	0.000276332	0.19	Qrob_Chr01	mRNA	47538859	47541084	+
Qrob_T0096870.2	putative U-box domain-containing protein 50	144.81	1.69	0.76	3.89283	9.90798033118619e-05	0.000466305	0.2	Qrob_Chr06	mRNA	38384108	38385588	-
Qrob_T0563390.2	G patch domain-containing protein TGH	125.1	1.69	0.76	3.84987	0.000118179043267281	0.000548756	0.2	Qrob_Chr10	mRNA	20755295	20756422	+
Qrob_T0635090.2		87.9	1.7	0.76	3.12617	0.00177097293832109	0.00632783	0.24	Qrob_Chr07	mRNA	44803724	44808401	+
Qrob_T0337870.2		81.39	1.69	0.76	3.10664	0.00189223939797895	0.00669438	0.24	Qrob_Chr02	mRNA	7214421	7214895	+
Qrob_T0377200.2	uncharacterized LOC115975303, transcript variant X2	74.06	1.7	0.76	3.08859	0.00201111513186558	0.00705505	0.25	Qrob_Chr02	mRNA	44205331	44205970	-
Qrob_T0601420.2		67.83	1.69	0.76	2.58298	0.00979506578662801	0.028241	0.29	Qrob_Chr04	mRNA	38067351	38071474	-
Qrob_T0616060.2	early nodulin-75-like	49482.3	1.68	0.75	11.9377	7.52564008394755e-33	3.24944e-31	0.06	Qrob_Chr06	mRNA	17623285	17623641	-
Qrob_T0104170.2	hypersensitive-induced response protein 1-like, transcript variant X6	1705.67	1.68	0.75	10.297	7.2669256619026e-25	2.16306e-23	0.07	Qrob_H2.3_Sc0000110	mRNA	1499816	1502606	+
Qrob_T0740750.2	pre-mRNA-splicing factor SLU7-A	1666.25	1.68	0.75	9.86556	5.87036336232824e-23	1.55149e-21	0.08	Qrob_Chr02	mRNA	23127116	23132696	-
Qrob_T0116200.2	protein DMR6-LIKE OXYGENASE 2-like	3229.05	1.68	0.75	9.42501	4.30057733261938e-21	1.03997e-19	0.08	Qrob_Chr11	mRNA	33176728	33179236	-
Qrob_T0026260.2	translocase of chloroplast 159, chloroplastic	1278.1	1.68	0.75	9.00338	2.1886368889988e-19	4.82388e-18	0.08	Qrob_H2.3_Sc0000044	mRNA	2060868	2065573	+
Qrob_T0083750.2	protein DMR6-LIKE OXYGENASE 2-like	1016.39	1.68	0.75	8.84912	8.82116453037154e-19	1.86399e-17	0.08	Qrob_Chr01	mRNA	49783251	49786311	+
Qrob_T0569090.2	inosine-5'-monophosphate dehydrogenase 2-like	996.3	1.68	0.75	8.34515	7.11211446197682e-17	1.34291e-15	0.09	Qrob_H2.3_Sc0000164	mRNA	438151	441729	-
Qrob_T0114350.2	phospho-2-dehydro-3-deoxyheptonate aldolase 2, chloroplastic-like	1255.66	1.68	0.75	8.29348	1.09980895861449e-16	2.04434e-15	0.09	Qrob_Chr05	mRNA	20722285	20726450	+
Qrob_T0413010.2	uncharacterized LOC115956031, transcript variant X3	1347.92	1.68	0.75	8.19961	2.41159889900429e-16	4.3827e-15	0.09	Qrob_Chr08	mRNA	62286008	62293369	-
Qrob_T0710070.2	cleavage and polyadenylation specificity factor subunit 6, transcript variant X2	671.93	1.69	0.75	7.93546	2.09714611760882e-15	3.55187e-14	0.1	Qrob_Chr03	mRNA	44965858	44971541	-
Qrob_T0628640.2	cell division cycle 5-like protein	553.25	1.68	0.75	7.26588	3.70609443406352e-13	5.22087e-12	0.1	Qrob_Chr03	mRNA	24725730	24727704	-
Qrob_T0395680.2	mitochondrial-processing peptidase subunit alpha-like	334.6	1.68	0.75	5.91961	3.22710395328997e-09	2.98228e-08	0.13	Qrob_Chr02	mRNA	56157859	56164000	+
Qrob_T0396650.2	AT-hook motif nuclear-localized protein 17-like	430.07	1.68	0.75	5.50698	3.65050898468949e-08	2.9666e-07	0.14	Qrob_Chr09	mRNA	13548739	13549810	-
Qrob_T0725560.2	rab3 GTPase-activating protein non-catalytic subunit, transcript variant X1	291.2	1.68	0.75	5.43727	5.4101816868988e-08	4.27259e-07	0.14	Qrob_Chr08	mRNA	29480899	29488974	-
Qrob_T0176450.2	beta-glucuronosyltransferase GlcAT14B-like, transcript variant X4	231.7	1.68	0.75	5.12233	3.0178026115161e-07	2.16998e-06	0.15	Qrob_Chr08	mRNA	25540359	25543263	+
Qrob_T0442690.2	peptidyl-prolyl cis-trans isomerase CYP71, transcript variant X1	230.83	1.68	0.75	5.09234	3.53674187677422e-07	2.52088e-06	0.15	Qrob_Chr01	mRNA	15559805	15570570	+
Qrob_T0200510.2	protein CPR-5	279.79	1.68	0.75	4.96086	7.01831101158964e-07	4.81106e-06	0.15	Qrob_Chr06	mRNA	35191655	35195404	+
Qrob_T0387250.2	transcription factor bHLH130, transcript variant X2	194	1.68	0.75	4.60124	4.19986695127434e-06	2.52807e-05	0.16	Qrob_H2.3_Sc0000688	mRNA	298394	301457	-
Qrob_T0744160.2	copper-transporting ATPase HMA4-like	227.27	1.68	0.75	4.54115	5.59473909748821e-06	3.28588e-05	0.16	Qrob_Chr08	mRNA	9430663	9437868	+
Qrob_T0478250.2	double-stranded RNA-binding protein 5-like	169.74	1.68	0.75	4.41552	1.00767505826587e-05	5.68352e-05	0.17	Qrob_Chr05	mRNA	23269791	23272682	+
Qrob_T0309450.2	protein NRDE2 homolog, transcript variant X4	177.13	1.68	0.75	4.37963	1.18878795393128e-05	6.62372e-05	0.17	Qrob_Chr10	mRNA	33660376	33667708	+
Qrob_T0566050.2	uncharacterized LOC115981505	175.45	1.69	0.75	4.29612	1.738107166551e-05	9.43506e-05	0.18	Qrob_Chr10	mRNA	2010485	2011582	-
Qrob_T0369570.2	actin-depolymerizing factor, transcript variant X2	169.81	1.68	0.75	4.13234	3.59090778356084e-05	0.000185114	0.18	Qrob_Chr09	mRNA	36472722	36475024	-
Qrob_T0595480.2	J domain-containing protein spf31	150.79	1.68	0.75	3.28276	0.00102796426081996	0.00391334	0.23	Qrob_Chr01	mRNA	27865849	27873328	+
Qrob_T0532650.2	myosin-binding protein 3	79.38	1.68	0.75	3.14569	0.00165697833601481	0.00597653	0.24	Qrob_Chr01	mRNA	37694470	37698576	+
Qrob_T0147730.2	uncharacterized LOC115988078	77.89	1.68	0.75	3.0259	0.00247895912733342	0.00851291	0.25	Qrob_Chr04	mRNA	12332811	12334741	+
Qrob_T0002750.2	uncharacterized LOC115978875	76.02	1.69	0.75	2.97581	0.00292219926403808	0.00981866	0.25	Qrob_Chr08	mRNA	46485429	46486633	+
Qrob_T0222500.2		69.76	1.68	0.75	2.95019	0.00317577175562561	0.0105853	0.25	Qrob_Chr07	mRNA	25048158	25053731	+
Qrob_T0087360.2	integrator complex subunit 3 homolog, transcript variant X9	66.21	1.68	0.75	2.8346	0.00458830331788722	0.0145906	0.26	Qrob_Chr04	mRNA	9128400	9134403	+
Qrob_T0119790.2	zinc finger protein ZAT5-like	65.69	1.68	0.75	2.78799	0.00530360507080849	0.0165491	0.27	Qrob_Chr07	mRNA	10315625	10317093	+
Qrob_T0287920.2	uncharacterized LOC115963375	62.97	1.68	0.75	2.69802	0.00697522134620035	0.020996	0.28	Qrob_Chr10	mRNA	39334563	39335879	-
Qrob_T0363750.2	queuine tRNA-ribosyltransferase accessory subunit 2-like	49.84	1.68	0.75	2.49889	0.0124583797300636	0.0347296	0.3	Qrob_Chr09	mRNA	3744577	3749512	+
Qrob_T0147660.2	DENN domain and WD repeat-containing protein SCD1-like, transcript variant X3	46.09	1.68	0.75	2.39021	0.0168385902085278	0.0447805	0.31	Qrob_Chr04	mRNA	12221044	12234964	-
Qrob_T0330190.2	carboxyl-terminal-processing peptidase 1, chloroplastic	54.66	1.69	0.75	2.36249	0.0181525555454226	0.0477154	0.32	Qrob_Chr02	mRNA	79659478	79663935	+
Qrob_T0598060.2	nuclear-pore anchor, transcript variant X1	746.48	1.67	0.74	6.69713	2.12545463803547e-11	2.52392e-10	0.11	Qrob_Chr04	mRNA	43515945	43532757	-
Qrob_T0739240.2		926.36	1.67	0.74	6.55689	5.49408671720219e-11	6.22304e-10	0.11	Qrob_Chr07	mRNA	51183170	51185188	-
Qrob_T0268720.2	UBP1-associated protein 2A-like	1291.07	1.67	0.74	6.25464	3.98426947729747e-10	4.14119e-09	0.12	Qrob_Chr06	mRNA	6886721	6888379	+
Qrob_T0016050.2	60S ribosomal protein L7-1-like	501.79	1.67	0.74	6.17984	6.41683727597247e-10	6.45974e-09	0.12	Qrob_Chr03	mRNA	18069224	18073612	-
Qrob_T0336150.2	6-phosphofructo-2-kinase/fructose-2,6-bisphosphatase, transcript variant X1	393.6	1.67	0.74	6.01598	1.78800001982668e-09	1.71058e-08	0.12	Qrob_Chr05	mRNA	54789895	54800690	+
Qrob_T0248980.2	oxygen-evolving enhancer protein 2, chloroplastic	375.4	1.67	0.74	5.78143	7.40690114092269e-09	6.59008e-08	0.13	Qrob_Chr08	mRNA	50137783	50140495	+
Qrob_T0004080.2	DEAD-box ATP-dependent RNA helicase 18	283.03	1.67	0.74	5.39624	6.80528060745073e-08	5.31809e-07	0.14	Qrob_Chr08	mRNA	48401000	48404102	-
Qrob_T0084220.2	homeobox-leucine zipper protein ATHB-7-like, transcript variant X1	276.46	1.67	0.74	4.78908	1.67550741527264e-06	1.07979e-05	0.15	Qrob_Chr01	mRNA	50671974	50672929	-
Qrob_T0356180.2	mediator of RNA polymerase II transcription subunit 13, transcript variant X1	161.53	1.67	0.74	4.32847	1.50147271383176e-05	8.21523e-05	0.17	Qrob_Chr01	mRNA	11006030	11014401	-
Qrob_T0381350.2		194.34	1.67	0.74	4.32542	1.52241205490814e-05	8.31768e-05	0.17	Qrob_Chr10	mRNA	8143563	8144341	+
Qrob_T0086780.2	E3 ubiquitin-protein ligase SINA-like 10	163.6	1.67	0.74	4.28466	1.83018678210918e-05	9.90191e-05	0.17	Qrob_Chr02	mRNA	64274543	64276697	+
Qrob_T0340060.2	protein EI24 homolog, transcript variant X1	160.32	1.67	0.74	4.27484	1.91275468536529e-05	0.000103074	0.17	Qrob_Chr02	mRNA	112521397	112527979	+
Qrob_T0635440.2	DNA-directed RNA polymerase V subunit 7-like, transcript variant X2	143.32	1.67	0.74	4.14486	3.40025383628778e-05	0.000175994	0.18	Qrob_Chr07	mRNA	17956478	17957248	-
Qrob_T0221660.2		154.07	1.67	0.74	3.79333	0.000148637881388806	0.00067686	0.2	Qrob_Chr05	mRNA	27275920	27277053	+
Qrob_T0338820.2	uncharacterized LOC115975054, transcript variant X1	109.35	1.68	0.74	3.65851	0.000253688235521913	0.00109909	0.2	Qrob_Chr02	mRNA	37753680	37756782	+
Qrob_T0292990.2		120.08	1.67	0.74	3.65306	0.000259132150502642	0.00112078	0.2	Qrob_Chr03	mRNA	11078374	11084720	-
Qrob_T0347420.2	UDP-glycosyltransferase 74F2-like	122.3	1.67	0.74	3.60148	0.00031640572914754	0.00134257	0.21	Qrob_H2.3_Sc0000132	mRNA	1542296	1543006	-
Qrob_T0443210.2	reticulon-like protein B22	114.73	1.67	0.74	3.57352	0.000352214920958603	0.00147945	0.21	Qrob_H2.3_Sc0000359	mRNA	604344	607527	+
Qrob_T0201910.2	probable galactinol--sucrose galactosyltransferase 1	130.69	1.67	0.74	3.42201	0.000621606745383668	0.00248186	0.22	Qrob_Chr08	mRNA	221332	225763	+
Qrob_T0642540.2	molybdopterin synthase sulfur carrier subunit	118.16	1.67	0.74	3.35001	0.00080809205494874	0.00314855	0.22	Qrob_H2.3_Sc0000030	mRNA	2597623	2598012	-
Qrob_T0116170.2	protein DMR6-LIKE OXYGENASE 2-like	99.31	1.67	0.74	3.22432	0.00126273529912557	0.00469439	0.23	Qrob_Chr11	mRNA	33163640	33165262	-
Qrob_T0550910.2	uncharacterized LOC115972410, transcript variant X2	75.64	1.67	0.74	2.93921	0.00329049040331231	0.0109149	0.25	Qrob_H2.3_Sc0000030	mRNA	1290380	1292389	-
Qrob_T0346120.2	regulation of nuclear pre-mRNA domain-containing protein 1B	73.84	1.67	0.74	2.87628	0.00402387508237604	0.0130034	0.26	Qrob_Chr06	mRNA	52791573	52796633	+
Qrob_T0089760.2	nuclear pore complex protein NUP50A-like, transcript variant X3	1378.4	1.66	0.73	8.79248	1.46294663818932e-18	3.06245e-17	0.08	Qrob_Chr02	mRNA	29178272	29179657	-
Qrob_T0313890.2	uncharacterized LOC115993930, transcript variant X4	633.96	1.66	0.73	7.50634	6.08026881240821e-14	9.0718e-13	0.1	Qrob_Chr06	mRNA	530944	540952	+
Qrob_T0619610.2	5'-3' exoribonuclease 3, transcript variant X2	822.84	1.66	0.73	6.99449	2.66219058626158e-12	3.47442e-11	0.1	Qrob_Chr02	mRNA	20614518	20625164	+
Qrob_T0367630.2	calcium homeostasis endoplasmic reticulum protein, transcript variant X3	757.12	1.65	0.73	6.7757	1.23802930095144e-11	1.51635e-10	0.11	Qrob_Chr02	mRNA	33878508	33882178	-
Qrob_T0361570.2	protein PHR1-LIKE 1-like, transcript variant X1	524.04	1.66	0.73	6.76268	1.35466613139316e-11	1.64907e-10	0.11	Qrob_Chr03	mRNA	23362574	23366666	-
Qrob_T0033990.2	mediator of RNA polymerase II transcription subunit 12, transcript variant X3	873.36	1.65	0.73	6.64762	2.97873761066105e-11	3.48407e-10	0.11	Qrob_Chr08	mRNA	19236080	19250240	+
Qrob_T0032370.2	ankyrin repeat protein SKIP35-like, transcript variant X3	531.42	1.66	0.73	6.16186	7.18955329696168e-10	7.19317e-09	0.12	Qrob_Chr10	mRNA	49182513	49188232	-
Qrob_T0541330.2	primary amine oxidase-like	711.24	1.65	0.73	6.09827	1.07223329272262e-09	1.05106e-08	0.12	Qrob_Chr12	mRNA	8709549	8713101	+
Qrob_T0240410.2	chaperone protein dnaJ 50-like	324.9	1.66	0.73	5.51583	3.47140911234425e-08	2.82664e-07	0.13	Qrob_Chr07	mRNA	29054686	29058953	+
Qrob_T0136300.2	uncharacterized LOC115960314, transcript variant X4	347.9	1.66	0.73	5.38754	7.14279019537432e-08	5.5697e-07	0.14	Qrob_Chr09	mRNA	38184433	38186710	+
Qrob_T0013730.2	zinc finger protein GAI-ASSOCIATED FACTOR 1-like	278.98	1.66	0.73	5.00655	5.54129490803124e-07	3.84862e-06	0.15	Qrob_Chr05	mRNA	22704507	22708866	+
Qrob_T0218860.2	protein PLANT CADMIUM RESISTANCE 10	212.56	1.66	0.73	4.82437	1.40444467818053e-06	9.16787e-06	0.15	Qrob_Chr07	mRNA	8207955	8209240	-
Qrob_T0126310.2	glutaredoxin	248.65	1.66	0.73	4.81718	1.45602631196375e-06	9.49092e-06	0.15	Qrob_H2.3_Sc0000064	mRNA	1436653	1438691	-
Qrob_T0713160.2	WD repeat-containing protein 43, transcript variant X5	213.38	1.66	0.73	4.81398	1.47950452100293e-06	9.61946e-06	0.15	Qrob_Chr06	mRNA	10837170	10843381	+
Qrob_T0286340.2	cyclin-dependent kinase D-3-like	246.3	1.66	0.73	4.72607	2.28904984413767e-06	1.44785e-05	0.15	Qrob_Chr10	mRNA	41240869	41245572	-
Qrob_T0460230.2	ATPase family AAA domain-containing protein 1, transcript variant X1	184.86	1.65	0.73	4.49543	6.9428725799103e-06	4.01839e-05	0.16	Qrob_H2.3_Sc0000460	mRNA	569175	577012	+
Qrob_T0270980.2	monodehydroascorbate reductase 4, peroxisomal	168.16	1.66	0.73	4.41284	1.02021345398011e-05	5.75061e-05	0.17	Qrob_Chr02	mRNA	18236978	18242379	-
Qrob_T0128380.2	uncharacterized LOC115959702, transcript variant X3	175.08	1.66	0.73	4.25467	2.0936162521215e-05	0.000112221	0.17	Qrob_Chr09	mRNA	43812199	43827721	+
Qrob_T0352970.2	RNA-binding protein 25, transcript variant X1	180.86	1.66	0.73	4.2414	2.22128648783053e-05	0.000118286	0.17	Qrob_H2.3_Sc0000743	mRNA	130727	137208	+
Qrob_T0030680.2	uncharacterized LOC115981662	164.21	1.66	0.73	3.98032	6.88220742771535e-05	0.000334479	0.18	Qrob_Chr03	mRNA	50548553	50549687	-
Qrob_T0160470.2	E3 ubiquitin-protein ligase ATL41-like	143.56	1.66	0.73	3.68919	0.000224970118542318	0.00098467	0.2	Qrob_Chr08	mRNA	43271777	43272764	-
Qrob_T0497750.2	vestitone reductase-like	136.82	1.66	0.73	3.57901	0.00034490390917856	0.0014518	0.2	Qrob_Chr08	mRNA	55914377	55919347	+
Qrob_T0481050.2		107.54	1.65	0.73	3.35813	0.000784703449069893	0.00306944	0.22	Qrob_Chr01	mRNA	53088854	53091716	-
Qrob_T0750550.2	glutaredoxin-C9	91.88	1.66	0.73	3.25275	0.00114295758628699	0.00431081	0.22	Qrob_Chr08	mRNA	42481993	42482430	-
Qrob_T0310250.2	GDSL esterase/lipase 1-like	51.92	1.66	0.73	2.43826	0.0147583232443766	0.0400685	0.3	Qrob_Chr01	mRNA	42617737	42621248	+
Qrob_T0083350.2	protein DAMAGED DNA-BINDING 2	58.58	1.66	0.73	2.39228	0.0167440329782712	0.044569	0.31	Qrob_Chr01	mRNA	48992348	48999200	-
Qrob_T0533440.2		2665.81	1.65	0.72	10.145	3.48623465495697e-24	9.90013e-23	0.07	Qrob_Chr06	mRNA	36548320	36555856	+
Qrob_T0530450.2		1500.07	1.65	0.72	8.77261	1.74565405114979e-18	3.63303e-17	0.08	Qrob_Chr01	mRNA	26906664	26910306	-
Qrob_T0248260.2	telomere repeat-binding protein 5-like, transcript variant X1	760.79	1.65	0.72	7.34307	2.08745757268545e-13	3.00443e-12	0.1	Qrob_Chr01	mRNA	40404780	40409445	-
Qrob_T0690970.2	GEM-like protein 5	596.05	1.65	0.72	6.63845	3.16994485484311e-11	3.68606e-10	0.11	Qrob_Chr02	mRNA	81970283	81971830	-
Qrob_T0563270.2		626.68	1.65	0.72	5.99844	1.99216736195071e-09	1.8978e-08	0.12	Qrob_Chr05	mRNA	37944026	37948212	+
Qrob_T0085710.2	protein indeterminate-domain 7	475.9	1.65	0.72	5.88306	4.02748943103731e-09	3.69338e-08	0.12	Qrob_Chr05	mRNA	10653398	10655733	-
Qrob_T0514250.2	transcription factor GTE12	235.58	1.65	0.72	4.94255	7.71088850397351e-07	5.25967e-06	0.15	Qrob_H2.3_Sc0000298	mRNA	736911	741683	-
Qrob_T0533430.2	B-box zinc finger protein 19-like	219.1	1.65	0.72	4.88245	1.0477400139643e-06	6.97158e-06	0.15	Qrob_Chr06	mRNA	36502458	36504398	+
Qrob_T0539170.2	receptor-like protein kinase HERK 1	251.79	1.65	0.72	4.86743	1.1305685658615e-06	7.48104e-06	0.15	Qrob_Chr01	mRNA	16132565	16136408	+
Qrob_T0191320.2	histone-lysine N-methyltransferase ASHH2, transcript variant X1	225.71	1.65	0.72	4.71881	2.37222901604309e-06	1.49465e-05	0.15	Qrob_H2.3_Sc0000759	mRNA	91047	97000	+
Qrob_T0236150.2		309.39	1.65	0.72	4.61945	3.84766604410078e-06	2.33558e-05	0.16	Qrob_Chr08	mRNA	68195658	68196717	-
Qrob_T0570920.2	uncharacterized LOC115978880	204.58	1.65	0.72	4.40065	1.07927855049291e-05	6.05687e-05	0.16	Qrob_Chr01	mRNA	11314999	11315646	+
Qrob_T0087770.2	DNA repair endonuclease UVH1	177.56	1.65	0.72	4.3338	1.46557497541336e-05	8.03846e-05	0.17	Qrob_Chr04	mRNA	9917944	9924294	-
Qrob_T0045240.2	28 kDa ribonucleoprotein, chloroplastic	184	1.64	0.72	4.01687	5.89752582478463e-05	0.000290483	0.18	Qrob_Chr07	mRNA	50099828	50102561	-
Qrob_T0313140.2	calcium-dependent protein kinase 26-like	155.04	1.65	0.72	3.98058	6.87460811316147e-05	0.0003342	0.18	Qrob_Chr07	mRNA	23934557	23940904	-
Qrob_T0101980.2		172.48	1.65	0.72	3.94757	7.89482299361449e-05	0.000379472	0.18	Qrob_Chr08	mRNA	60284699	60286932	-
Qrob_T0103390.2	metal tolerance protein 9-like	141.2	1.65	0.72	3.932	8.42412049265011e-05	0.000401895	0.18	Qrob_H2.3_Sc0000110	mRNA	278877	280578	+
Qrob_T0112410.2		134.02	1.65	0.72	3.72171	0.000197881237834306	0.000875298	0.19	Qrob_Chr12	mRNA	3049188	3052812	+
Qrob_T0077890.2	E3 ubiquitin-protein ligase RFWD3-like	113.65	1.64	0.72	3.35902	0.000782191017712887	0.00306095	0.21	Qrob_Chr08	mRNA	58373148	58388432	+
Qrob_T0430600.2	abscisate beta-glucosyltransferase-like	106.71	1.65	0.72	3.19711	0.00138810348977404	0.00510748	0.23	Qrob_Chr11	mRNA	24553718	24555350	-
Qrob_T0171520.2	U-box domain-containing protein 26-like	115.55	1.65	0.72	3.10527	0.00190108114506066	0.00671903	0.23	Qrob_H2.3_Sc0000161	mRNA	601813	603420	-
Qrob_T0136280.2	thioredoxin-like fold domain-containing protein MRL7, chloroplastic, transcript variant X6	79.72	1.64	0.72	3.00076	0.00269306215882338	0.00915866	0.24	Qrob_Chr09	mRNA	38201891	38204102	-
Qrob_T0643640.2	dirigent protein 17-like	64.18	1.65	0.72	2.60052	0.00930818043850605	0.0269805	0.28	Qrob_Chr07	mRNA	48228872	48229455	+
Qrob_T0420870.2		55.93	1.65	0.72	2.59599	0.00943178216868266	0.0272955	0.28	Qrob_Chr04	mRNA	30573543	30578738	-
Qrob_T0152970.2	short-chain dehydrogenase TIC 32, chloroplastic-like, transcript variant X2	63.58	1.65	0.72	2.5936	0.00949779451634977	0.0274679	0.28	Qrob_Chr09	mRNA	15799567	15806766	+
Qrob_T0512070.2	uncharacterized LOC115971545, transcript variant X1	55.25	1.65	0.72	2.47835	0.0131990988420856	0.0364935	0.29	Qrob_Chr12	mRNA	10787288	10789674	-
Qrob_T0015760.2	probable aldo-keto reductase 1	1204.67	1.64	0.71	8.7758	1.69695513682862e-18	3.54403e-17	0.08	Qrob_Chr03	mRNA	18461172	18467446	-
Qrob_T0430540.2	probable E3 ubiquitin ligase SUD1, transcript variant X2	2295.31	1.64	0.71	8.17796	2.88700333236686e-16	5.20969e-15	0.09	Qrob_Chr11	mRNA	24633784	24641297	-
Qrob_T0159300.2	crocetin glucosyltransferase, chloroplastic-like	598.77	1.63	0.71	7.06157	1.64632963541637e-12	2.19172e-11	0.1	Qrob_H2.3_Sc0001130	mRNA	20019	21386	-
Qrob_T0343920.2	mitochondrial import inner membrane translocase subunit TIM17-2-like	1324.28	1.63	0.71	6.87959	6.00234614319221e-12	7.53194e-11	0.1	Qrob_Chr02	mRNA	57803760	57804822	+
Qrob_T0288850.2	probable WRKY transcription factor 20, transcript variant X1	566.87	1.64	0.71	6.72462	1.76055835785e-11	2.1102e-10	0.11	Qrob_Chr08	mRNA	6900885	6905508	+
Qrob_T0112630.2	guanine nucleotide-binding protein-like NSN1	701.88	1.63	0.71	6.50843	7.59388727680603e-11	8.50468e-10	0.11	Qrob_Chr12	mRNA	3312242	3318018	+
Qrob_T0640930.2	uncharacterized LOC115953027, transcript variant X1	550	1.63	0.71	6.4807	9.1300535447056e-11	1.01301e-09	0.11	Qrob_Chr07	mRNA	45707082	45719207	-
Qrob_T0467370.2	uncharacterized LOC115955983	351.8	1.64	0.71	5.7744	7.72263427248715e-09	6.85205e-08	0.12	Qrob_Chr08	mRNA	40251065	40254353	-
Qrob_T0125650.2	RNA-binding protein 28, transcript variant X1	343.88	1.64	0.71	5.73482	9.7618473060778e-09	8.56204e-08	0.12	Qrob_Chr11	mRNA	41859875	41869535	+
Qrob_T0268870.2	UBP1-associated protein 2B-like	258.75	1.63	0.71	4.93759	7.90939288411545e-07	5.38482e-06	0.14	Qrob_Chr06	mRNA	7082451	7084773	+
Qrob_T0226500.2	deoxyhypusine synthase	275.06	1.63	0.71	4.92472	8.44826391024518e-07	5.72342e-06	0.14	Qrob_Chr02	mRNA	76553732	76557715	-
Qrob_T0171280.2	protein MOS2-like, transcript variant X7	247.38	1.63	0.71	4.90453	9.36512225503639e-07	6.29049e-06	0.14	Qrob_H2.3_Sc0000161	mRNA	116373	117738	+
Qrob_T0418840.2	transcription factor RAX3-like, transcript variant X2	235.19	1.64	0.71	4.86469	1.14634578945338e-06	7.57984e-06	0.15	Qrob_Chr02	mRNA	39580089	39581431	-
Qrob_T0723530.2	mpv17-like protein	200.04	1.63	0.71	4.5269	5.98549003729664e-06	3.50503e-05	0.16	Qrob_Chr05	mRNA	53330717	53333495	+
Qrob_T0464970.2	anthocyanidin 3-O-glucosyltransferase 5-like	235.26	1.64	0.71	4.50619	6.6002663225551e-06	3.8362e-05	0.16	Qrob_Chr06	mRNA	50350748	50352190	-
Qrob_T0544730.2	uncharacterized LOC115988025, transcript variant X4	237.22	1.63	0.71	4.36309	1.28235702047614e-05	7.11851e-05	0.16	Qrob_H2.3_Sc0001359	mRNA	1	3153	+
Qrob_T0378100.2		150.24	1.64	0.71	4.00289	6.25721979751441e-05	0.00030685	0.18	Qrob_H2.3_Sc0000536	mRNA	189902	191002	+
Qrob_T0219100.2	DExH-box ATP-dependent RNA helicase DExH9	185.39	1.64	0.71	3.97753	6.96334168503229e-05	0.000337872	0.18	Qrob_Chr09	mRNA	2999951	3005116	+
Qrob_T0705590.2	protein LTO1 homolog	146.38	1.64	0.71	3.93019	8.48794710707493e-05	0.000404725	0.18	Qrob_Chr08	mRNA	53298399	53298908	+
Qrob_T0226710.2		126.3	1.64	0.71	3.61166	0.000304246020133267	0.00129527	0.2	Qrob_Chr02	mRNA	77000687	77001172	-
Qrob_T0206700.2	uncharacterized LOC115960269	136.04	1.63	0.71	3.56232	0.000367593159837693	0.00153972	0.2	Qrob_Chr09	mRNA	18734297	18734846	+
Qrob_T0398410.2	cytochrome P450 81C13-like	127.39	1.63	0.71	3.52276	0.000427085253272536	0.0017662	0.2	Qrob_Chr08	mRNA	63774671	63775367	+
Qrob_T0666640.2	uncharacterized LOC115977735	117.07	1.63	0.71	3.51746	0.000435695518428199	0.00179724	0.2	Qrob_Chr02	mRNA	19646375	19648057	+
Qrob_T0732260.2	zinc finger CCCH domain-containing protein 39	113.69	1.64	0.71	3.39545	0.000685165245225371	0.00271168	0.21	Qrob_Chr02	mRNA	93682030	93685278	+
Qrob_T0760130.2	protein HIRA, transcript variant X2	95.23	1.64	0.71	3.27978	0.00103888244066928	0.00394987	0.22	Qrob_Chr02	mRNA	98028069	98031646	-
Qrob_T0578460.2	flavin-containing monooxygenase FMO GS-OX-like 2	135.21	1.64	0.71	3.17053	0.00152161116082689	0.00554295	0.22	Qrob_Chr04	mRNA	20641329	20644174	-
Qrob_T0356770.2	uncharacterized LOC115977178	94.67	1.63	0.71	3.13453	0.00172131343260171	0.00617255	0.23	Qrob_Chr01	mRNA	8576390	8579742	-
Qrob_T0090670.2	1-aminocyclopropane-1-carboxylate oxidase homolog 1-like	77.25	1.64	0.71	2.8951	0.00379038406251537	0.0123468	0.25	Qrob_Chr07	mRNA	41316324	41319029	+
Qrob_T0591670.2	DNA polymerase zeta catalytic subunit-like	69.31	1.64	0.71	2.85419	0.00431468373767093	0.0138284	0.25	Qrob_Chr03	mRNA	9611743	9616818	-
Qrob_T0728420.2	uncharacterized LOC115968250	83.41	1.64	0.71	2.76919	0.00561955919332922	0.0174156	0.26	Qrob_Chr11	mRNA	29637531	29638177	-
Qrob_T0048680.2	peroxidase N1-like	91.91	1.63	0.71	2.76651	0.00566597923620077	0.0175248	0.26	Qrob_Chr11	mRNA	16837534	16838871	+
Qrob_T0436010.2	uncharacterized LOC115957257, transcript variant X1	59.44	1.63	0.71	2.46902	0.0135482906524428	0.0372979	0.29	Qrob_Chr08	mRNA	47978465	47979417	+
Qrob_T0616580.2	auxin-repressed 12.5 kDa protein-like	12327.4	1.63	0.7	12.2922	9.97184316552515e-35	4.66542e-33	0.06	Qrob_Chr05	mRNA	7119796	7120617	+
Qrob_T0038800.2	zinc finger A20 and AN1 domain-containing stress-associated protein 8-like	2684.88	1.63	0.7	8.20513	2.30345900008993e-16	4.19468e-15	0.09	Qrob_Chr04	mRNA	4625551	4626643	+
Qrob_T0228190.2		841.07	1.62	0.7	6.76378	1.34440308014853e-11	1.6388e-10	0.1	Qrob_Chr02	mRNA	38988670	38989172	+
Qrob_T0766790.2	arginine/serine-rich coiled-coil protein 2, transcript variant X2	617.38	1.63	0.7	6.60363	4.01209656298102e-11	4.61739e-10	0.11	Qrob_Chr03	mRNA	7107703	7113656	-
Qrob_T0697610.2	probable ribose-5-phosphate isomerase 2	239.48	1.63	0.7	4.73642	2.1753033995616e-06	1.37931e-05	0.15	Qrob_Chr01	mRNA	3574138	3576866	-
Qrob_T0436940.2	uncharacterized LOC115968706, transcript variant X2	201.64	1.63	0.7	4.57673	4.72303262097592e-06	2.81263e-05	0.15	Qrob_Chr11	mRNA	6115350	6121695	+
Qrob_T0134150.2	A-agglutinin anchorage subunit	288.52	1.62	0.7	4.40344	1.06547080403319e-05	5.98501e-05	0.16	Qrob_H2.3_Sc0000182	mRNA	1379156	1380700	-
Qrob_T0714540.2	elongator complex protein 1, transcript variant X2	239.71	1.62	0.7	4.39128	1.12686387488474e-05	6.29435e-05	0.16	Qrob_Chr08	mRNA	64698850	64705440	+
Qrob_T0265630.2	EEF1A lysine methyltransferase 1	208.5	1.63	0.7	4.19346	2.7473759040796e-05	0.00014399	0.17	Qrob_Chr07	mRNA	22507733	22510796	+
Qrob_T0521940.2	probable metal-nicotianamine transporter YSL7	187.16	1.63	0.7	4.01802	5.86904155103257e-05	0.00028916	0.17	Qrob_Chr09	mRNA	49715206	49721062	-
Qrob_T0564060.2	uncharacterized LOC115974218, transcript variant X1	147.73	1.63	0.7	3.90641	9.36783314252539e-05	0.000443142	0.18	Qrob_Chr02	mRNA	7566844	7575292	+
Qrob_T0238650.2	protein STRICTOSIDINE SYNTHASE-LIKE 5-like	164.03	1.62	0.7	3.86171	0.000112597611431205	0.000523925	0.18	Qrob_Chr06	mRNA	54894481	54894966	+
Qrob_T0343720.2	squamosa promoter-binding-like protein 16, transcript variant X1	143.17	1.63	0.7	3.73216	0.000189845872289834	0.000843085	0.19	Qrob_Chr03	mRNA	39628837	39632633	-
Qrob_T0247570.2		127.41	1.62	0.7	3.60253	0.000315131606442531	0.00133811	0.19	Qrob_Chr03	mRNA	29679007	29680195	+
Qrob_T0461340.2	protein SPA1-RELATED 2, transcript variant X2	115.58	1.62	0.7	3.40029	0.00067313937700735	0.00266799	0.21	Qrob_Chr03	mRNA	40214324	40215901	-
Qrob_T0438090.2	uncharacterized LOC115974944, transcript variant X1	115.34	1.63	0.7	3.16515	0.00155001014965413	0.00563266	0.22	Qrob_Chr02	mRNA	34528539	34534230	-
Qrob_T0358710.2		103.24	1.63	0.7	3.13613	0.00171195089713925	0.00614143	0.22	Qrob_Chr07	mRNA	18531943	18533057	+
Qrob_T0219690.2	probable WRKY transcription factor 3	95.58	1.62	0.7	3.07671	0.00209296326061573	0.00731354	0.23	Qrob_Chr02	mRNA	88008703	88013548	-
Qrob_T0426680.2	heat shock cognate 70 kDa protein 2-like, transcript variant X2	85.26	1.62	0.7	3.04245	0.00234663308094792	0.0081098	0.23	Qrob_Chr01	mRNA	42563888	42568754	-
Qrob_T0683720.2	pentatricopeptide repeat-containing protein At1g11710, mitochondrial, transcript variant X1	86.7	1.63	0.7	2.91912	0.00351017072663542	0.0115665	0.24	Qrob_Chr05	mRNA	63462793	63465072	-
Qrob_T0049080.2	copper-transporting ATPase PAA1, chloroplastic, transcript variant X1	79.37	1.63	0.7	2.83799	0.00453982916265462	0.0144621	0.25	Qrob_Chr11	mRNA	17505832	17522140	-
Qrob_T0584120.2	protein PLASTID TRANSCRIPTIONALLY ACTIVE 16, chloroplastic	75.94	1.63	0.7	2.80749	0.00499286741855082	0.0157098	0.25	Qrob_Chr01	mRNA	36834077	36838028	-
Qrob_T0432870.2	J domain-containing protein required for chloroplast accumulation response 1-like, transcript variant X1	73.15	1.63	0.7	2.75913	0.00579557823692747	0.0178592	0.26	Qrob_Chr02	mRNA	10150551	10155870	+
Qrob_T0400790.2	protein FAR1-RELATED SEQUENCE 6-like	67.36	1.62	0.7	2.72058	0.00651665530290287	0.0198019	0.26	Qrob_Chr05	mRNA	28481427	28482470	+
Qrob_T0432650.2	disease resistance protein RGA2-like, transcript variant X3	72.69	1.62	0.7	2.71422	0.00664320994565934	0.0201448	0.26	Qrob_Chr03	mRNA	26037761	26041069	+
Qrob_T0715180.2	O-fucosyltransferase 13, transcript variant X4	83.15	1.62	0.7	2.64583	0.00814904273599761	0.0240922	0.26	Qrob_Chr07	mRNA	5320520	5325832	+
Qrob_T0661950.2	protein GrpE, transcript variant X1	71.15	1.63	0.7	2.48667	0.012894505924051	0.0357954	0.28	Qrob_Chr07	mRNA	9765363	9767410	+
Qrob_T0076420.2	pentatricopeptide repeat-containing protein At5g50390, chloroplastic-like	53.79	1.63	0.7	2.35968	0.0182908373344892	0.0480225	0.3	Qrob_Chr02	mRNA	85903633	85906346	-
Qrob_T0533480.2	zinc finger CCCH domain-containing protein 44	1021.16	1.61	0.69	8.32088	8.73115099569281e-17	1.63654e-15	0.08	Qrob_Chr06	mRNA	36588415	36597921	+
Qrob_T0094700.2		623.34	1.61	0.69	6.9398	3.92661368934915e-12	5.01147e-11	0.1	Qrob_Chr03	mRNA	44514013	44515813	+
Qrob_T0202370.2	uncharacterized LOC115978982, transcript variant X2	552.06	1.62	0.69	6.24469	4.24640754549055e-10	4.40089e-09	0.11	Qrob_Chr03	mRNA	54826893	54829278	+
Qrob_T0536550.2	uncharacterized LOC115965965	1053.04	1.62	0.69	6.23313	4.57217962611057e-10	4.70585e-09	0.11	Qrob_Chr10	mRNA	11786990	11794345	+
Qrob_T0111520.2	YTH domain-containing protein ECT2-like, transcript variant X1	412.49	1.61	0.69	5.9669	2.41807583323007e-09	2.27839e-08	0.11	Qrob_Chr02	mRNA	45582593	45587140	-
Qrob_T0307580.2	probable NAD(P)H dehydrogenase (quinone) FQR1-like 3	329.76	1.61	0.69	5.45732	4.83369731260722e-08	3.85641e-07	0.13	Qrob_Chr01	mRNA	49520206	49521591	-
Qrob_T0402830.2	uncharacterized LOC115955593	362.01	1.61	0.69	5.18195	2.19576541170464e-07	1.60792e-06	0.13	Qrob_Chr08	mRNA	21833532	21837235	-
Qrob_T0336970.2	uncharacterized LOC115952425	263.26	1.62	0.69	4.82829	1.37713656573715e-06	9.00289e-06	0.14	Qrob_Chr07	mRNA	20333116	20337960	+
Qrob_T0425330.2	serine/threonine-protein kinase TOR, transcript variant X1	231.87	1.61	0.69	4.701	2.58884746600227e-06	1.62372e-05	0.15	Qrob_H2.3_Sc0000508	mRNA	359777	365397	+
Qrob_T0483760.2	mediator-associated protein 2	200.15	1.62	0.69	4.38394	1.1655069730612e-05	6.49805e-05	0.16	Qrob_Chr03	mRNA	38509180	38512063	+
Qrob_T0152910.2	silicon efflux transporter LSI2-like, transcript variant X3	184.63	1.62	0.69	4.13506	3.548585947443e-05	0.00018309	0.17	Qrob_Chr09	mRNA	15881234	15884326	-
Qrob_T0168050.2		178.69	1.62	0.69	3.94125	8.10565775077086e-05	0.000388356	0.18	Qrob_Chr07	mRNA	13311063	13318712	-
Qrob_T0578790.2	uncharacterized LOC115991516, transcript variant X1	178.35	1.61	0.69	3.89922	9.65048836421775e-05	0.000455071	0.18	Qrob_Chr05	mRNA	591216	596015	-
Qrob_T0074360.2	11S globulin seed storage protein 2-like	140.48	1.61	0.69	3.78062	0.000156436242603986	0.000709307	0.18	Qrob_Chr01	mRNA	44131934	44134605	-
Qrob_T0268980.2	probable serine/threonine-protein kinase PBL18	151.08	1.62	0.69	3.70679	0.000209903283945	0.000923234	0.19	Qrob_Chr06	mRNA	7218082	7225404	+
Qrob_T0752030.2	cysteine-rich repeat secretory protein 38-like	136.18	1.62	0.69	3.57417	0.000351346819167193	0.0014765	0.19	Qrob_Chr11	mRNA	14393334	14394062	+
Qrob_T0008350.2		131.89	1.61	0.69	3.5327	0.000411341930589612	0.00170621	0.2	Qrob_Chr03	mRNA	3937663	3943527	-
Qrob_T0145640.2		108.94	1.61	0.69	3.22255	0.00127054466330261	0.00472146	0.21	Qrob_Chr07	mRNA	3115772	3119211	+
Qrob_T0611060.2	dihydrofolate synthetase	110.36	1.61	0.69	3.11594	0.00183357849239282	0.00652228	0.22	Qrob_Chr09	mRNA	12555213	12561015	+
Qrob_T0412540.2	DNA-directed RNA polymerase I subunit 1	93.66	1.62	0.69	3.08121	0.00206159635635724	0.00721518	0.22	Qrob_Chr05	mRNA	19453110	19457131	-
Qrob_T0041520.2	DEAD-box ATP-dependent RNA helicase 42	133.03	1.61	0.69	3.00024	0.00269766073446731	0.00916739	0.23	Qrob_Chr01	mRNA	47458536	47460196	+
Qrob_T0636360.2	uncharacterized protein At4g37920	89.33	1.61	0.69	2.90794	0.00363816594606313	0.0119182	0.24	Qrob_Chr12	mRNA	34780404	34783304	+
Qrob_T0065870.2	transcription elongation regulator 1-like	83.44	1.62	0.69	2.85753	0.0042695403607869	0.0137005	0.24	Qrob_Chr04	mRNA	800068	805343	+
Qrob_T0431370.2	probable magnesium transporter NIPA6	84.36	1.62	0.69	2.7124	0.00667983275197111	0.0202257	0.26	Qrob_Chr10	mRNA	29359053	29366768	+
Qrob_T0607520.2		71.81	1.61	0.69	2.69842	0.00696704201454948	0.0209784	0.25	Qrob_Chr09	mRNA	6650049	6654597	-
Qrob_T0497650.2	tRNA 2'-phosphotransferase 1	81.17	1.62	0.69	2.68221	0.00731370807492929	0.0219045	0.26	Qrob_Chr08	mRNA	55823418	55828032	-
Qrob_T0070450.2	protein NUCLEAR FUSION DEFECTIVE 4-like, transcript variant X4	67.79	1.62	0.69	2.67405	0.00749415242038351	0.0223925	0.26	Qrob_Chr05	mRNA	18670866	18673991	-
Qrob_T0231280.2	sister chromatid cohesion protein SCC2	69.47	1.62	0.69	2.66874	0.00761367749065806	0.0227118	0.26	Qrob_Chr02	mRNA	54339086	54345099	+
Qrob_T0066940.2	protein PLANT CADMIUM RESISTANCE 2-like	83.12	1.61	0.69	2.64388	0.00819616550910292	0.0242035	0.26	Qrob_Chr03	mRNA	27537719	27539037	+
Qrob_T0220800.2		85.07	1.61	0.69	2.55317	0.0106747411014238	0.0303813	0.27	Qrob_Chr10	mRNA	45957957	45958938	-
Qrob_T0524250.2	2-alkenal reductase (NADP(+)-dependent)-like	65.45	1.61	0.69	2.40667	0.0160987540472974	0.0430879	0.29	Qrob_Chr06	mRNA	4635273	4638184	+
Qrob_T0695590.2	pentatricopeptide repeat-containing protein At5g11310, mitochondrial-like	67.61	1.61	0.69	2.36519	0.0180210526121845	0.0474254	0.29	Qrob_Chr01	mRNA	5134726	5137645	+
Qrob_T0173260.2	uncharacterized LOC115974026	20559.6	1.6	0.68	11.2088	3.69216383423376e-29	1.34471e-27	0.06	Qrob_Chr02	mRNA	110278523	110279873	+
Qrob_T0655920.2	DEAD-box ATP-dependent RNA helicase 7	2441.91	1.6	0.68	9.22644	2.79773128649181e-20	6.46872e-19	0.07	Qrob_Chr12	mRNA	37282392	37288739	+
Qrob_T0426290.2	dnaJ protein homolog, transcript variant X2	1501.17	1.6	0.68	9.09057	9.852128695914e-20	2.21784e-18	0.07	Qrob_Chr05	mRNA	16534764	16537384	+
Qrob_T0417890.2	ABC transporter D family member 1, transcript variant X4	1869.64	1.6	0.68	8.59239	8.51762834890814e-18	1.69023e-16	0.08	Qrob_Chr06	mRNA	56791430	56810033	-
Qrob_T0463780.2	actin-depolymerizing factor 5-like	1753.39	1.6	0.68	8.32748	8.25816955693747e-17	1.54951e-15	0.08	Qrob_Chr11	mRNA	45029580	45030705	+
Qrob_T0612210.2	branched-chain amino acid aminotransferase 2, chloroplastic	1134.84	1.6	0.68	8.0925	5.84502404649236e-16	1.02885e-14	0.08	Qrob_Chr09	mRNA	47897930	47905759	-
Qrob_T0582270.2	ATP phosphoribosyltransferase 2, chloroplastic-like	694.88	1.6	0.68	7.19615	6.19365687997499e-13	8.55699e-12	0.09	Qrob_H2.3_Sc0000606	mRNA	256628	263450	+
Qrob_T0740470.2		693.02	1.6	0.68	6.76404	1.34198372384864e-11	1.63696e-10	0.1	Qrob_Chr05	mRNA	7225488	7230384	+
Qrob_T0533330.2	RNA-binding protein FUS, transcript variant X4	618.46	1.61	0.68	6.54166	6.08396849575252e-11	6.85652e-10	0.1	Qrob_Chr02	mRNA	66772259	66777315	+
Qrob_T0724760.2	GTPase LSG1-1-like	928.37	1.61	0.68	6.37508	1.82861870624176e-10	1.96445e-09	0.11	Qrob_Chr01	mRNA	27920759	27927646	-
Qrob_T0239110.2	amino acid transporter AVT3C-like	557.18	1.6	0.68	6.16398	7.09387445450035e-10	7.10935e-09	0.11	Qrob_Chr06	mRNA	55437948	55439728	-
Qrob_T0348690.2	RNA-binding protein pno1	560.58	1.6	0.68	6.05448	1.40875122737791e-09	1.36599e-08	0.11	Qrob_H2.3_Sc0000520	mRNA	18062	19052	-
Qrob_T0753780.2	heterogeneous nuclear ribonucleoprotein Q, transcript variant X4	481.7	1.6	0.68	5.97004	2.37199965663091e-09	2.23822e-08	0.11	Qrob_Chr08	mRNA	51798294	51800908	-
Qrob_T0423350.2	aldehyde dehydrogenase family 2 member C4	461.95	1.6	0.68	5.87784	4.15644466745352e-09	3.79997e-08	0.12	Qrob_Chr02	mRNA	88689483	88691987	+
Qrob_T0542760.2	protein REVEILLE 6, transcript variant X1	287.08	1.6	0.68	4.88205	1.04989125437853e-06	6.9833e-06	0.14	Qrob_Chr09	mRNA	14185992	14195056	-
Qrob_T0418030.2	ras-related protein RABH1e	324.4	1.6	0.68	4.87344	1.09671107343215e-06	7.27312e-06	0.14	Qrob_Chr06	mRNA	56656822	56659505	-
Qrob_T0096960.2	uncharacterized LOC115995093	296.72	1.6	0.68	4.75366	1.99769372936185e-06	1.27345e-05	0.14	Qrob_Chr06	mRNA	38476099	38479291	+
Qrob_T0135790.2	homeobox-leucine zipper protein ROC2-like, transcript variant X1	337.56	1.61	0.68	4.71333	2.43701381264912e-06	1.53385e-05	0.15	Qrob_Chr09	mRNA	39132540	39136375	-
Qrob_T0442660.2	alkaline/neutral invertase E, chloroplastic-like	278.05	1.6	0.68	4.54139	5.58834016625338e-06	3.2832e-05	0.15	Qrob_Chr01	mRNA	15498489	15504490	+
Qrob_T0118230.2	F-box protein At5g51370-like	194.15	1.6	0.68	4.19954	2.67455155550131e-05	0.000140461	0.16	Qrob_Chr10	mRNA	32141925	32146190	-
Qrob_T0064650.2	uncharacterized LOC115991661	159.36	1.61	0.68	3.88044	0.000104268700623984	0.000488852	0.18	Qrob_Chr02	mRNA	78195993	78203102	-
Qrob_T0387070.2	myb-related protein 308	145.85	1.6	0.68	3.72378	0.000196265253650483	0.000869223	0.18	Qrob_Chr11	mRNA	45112870	45113892	-
Qrob_T0511450.2	uncharacterized LOC115986379, transcript variant X2	162.1	1.6	0.68	3.70193	0.000213968230149664	0.000939499	0.18	Qrob_Chr04	mRNA	5018229	5020075	-
Qrob_T0609980.2	transcription factor GTE8-like	168.2	1.61	0.68	3.5359	0.000406388684500266	0.00168684	0.19	Qrob_Chr02	mRNA	46833966	46836043	-
Qrob_T0112600.2	TELO2-interacting protein 1 homolog, transcript variant X3	138.95	1.61	0.68	3.35412	0.000796177440854449	0.00310686	0.2	Qrob_Chr12	mRNA	3287381	3299705	-
Qrob_T0283970.2	uncharacterized LOC115970926	137.09	1.61	0.68	3.25603	0.00112980149579223	0.00426478	0.21	Qrob_H2.3_Sc0000161	mRNA	347880	349565	+
Qrob_T0595840.2	acetylornithine aminotransferase, mitochondrial	136.69	1.6	0.68	3.16895	0.00152991515719772	0.0055698	0.21	Qrob_Chr05	mRNA	29471127	29476343	+
Qrob_T0104400.2	phosphatase IMPL1, chloroplastic, transcript variant X5	96.15	1.6	0.68	3.15009	0.00163218183254617	0.00589659	0.22	Qrob_Chr11	mRNA	14902973	14912478	-
Qrob_T0506540.2	uncharacterized LOC115979899, transcript variant X2	141.52	1.6	0.68	3.04544	0.00232338641064785	0.00804032	0.22	Qrob_Chr03	mRNA	9544630	9555163	+
Qrob_T0089580.2	protein SYS1 homolog	102.13	1.6	0.68	2.98867	0.00280197219339193	0.00946518	0.23	Qrob_Chr02	mRNA	29531403	29533882	-
Qrob_T0415450.2	cytochrome P450 704C1-like	96.79	1.61	0.68	2.9867	0.00282005379520959	0.0095129	0.23	Qrob_Chr08	mRNA	56917916	56920927	+
Qrob_T0761150.2	transcription initiation factor TFIID subunit 2, transcript variant X1	77.38	1.61	0.68	2.81829	0.00482802094695359	0.0152769	0.24	Qrob_Chr10	mRNA	23697738	23698998	+
Qrob_T0055950.2	uncharacterized LOC115967846, transcript variant X2	74.15	1.6	0.68	2.79027	0.00526646836264318	0.0164465	0.24	Qrob_H2.3_Sc0001287	mRNA	634	3595	-
Qrob_T0418800.2		651.62	1.61	0.68	2.76164	0.00575117847219501	0.0177406	0.25	Qrob_Chr02	mRNA	39648411	39649631	-
Qrob_T0625720.2	CLAVATA3/ESR (CLE)-related protein 12-like	66.64	1.6	0.68	2.56178	0.0104138326986473	0.0297664	0.27	Qrob_Chr10	mRNA	23665127	23665929	-
Qrob_T0380990.2	uncharacterized LOC115983362	84.84	1.61	0.68	2.52277	0.0116433996194061	0.0327481	0.27	Qrob_Chr04	mRNA	32642672	32644050	-
Qrob_T0500980.2	uncharacterized LOC115987972	61.34	1.6	0.68	2.44432	0.0145124996878298	0.0395212	0.28	Qrob_Chr04	mRNA	29151957	29154669	+
Qrob_T0474840.2	chitin elicitor receptor kinase 1-like, transcript variant X2	55.27	1.61	0.68	2.39532	0.0166059309990639	0.0442734	0.29	Qrob_Chr05	mRNA	56833231	56838651	+
Qrob_T0208240.2		6602.91	1.59	0.67	10.6301	2.15812534834789e-26	6.94281e-25	0.06	Qrob_Chr03	mRNA	13968899	13971368	+
Qrob_T0495500.2	polyadenylate-binding protein RBP45B-like, transcript variant X1	5592.42	1.59	0.67	10.518	7.14091108864161e-26	2.24488e-24	0.06	Qrob_Chr05	mRNA	60040579	60045252	+
Qrob_T0462350.2	protein NETWORKED 1D, transcript variant X2	1941.52	1.59	0.67	9.07662	1.11999165834458e-19	2.51808e-18	0.07	Qrob_Chr12	mRNA	17085698	17092104	-
Qrob_T0111270.2	apoptosis-inducing factor homolog B	703.4	1.59	0.67	6.81527	9.40856180014666e-12	1.1611e-10	0.1	Qrob_Chr02	mRNA	46048465	46052222	-
Qrob_T0082370.2	DUF724 domain-containing protein 6-like, transcript variant X2	590.14	1.59	0.67	6.27732	3.44447735762758e-10	3.60103e-09	0.11	Qrob_H2.3_Sc0000515	mRNA	391242	392701	-
Qrob_T0659150.2	probable L-gulonolactone oxidase 6	555.18	1.59	0.67	6.23043	4.65155173543131e-10	4.77931e-09	0.11	Qrob_Chr08	mRNA	52903208	52904875	-
Qrob_T0653300.2	protein phosphatase 1 regulatory inhibitor subunit PPP1R7 homolog, transcript variant X2	591.92	1.59	0.67	6.13677	8.42146921010333e-10	8.36498e-09	0.11	Qrob_Chr02	mRNA	57296571	57300635	-
[truncated: 1,263 more rows]

## Sheet: TR-DS_down-regulated
Gene	Annotation BLASTP	BaseMean	Estimated_FoldChange	log2_Estimated_FoldChange	Wald_stat	p_value_not_adjusted	FDR_adjusted_p_value	Standard_error_estimate	Chromosome	Type	Sequence_start	Sequence_end	Strand
Qrob_T0350390.2	cucumisin-like, transcript variant X2	198.67	0	-10.98	-9.24606	2.32911743308364e-20	5.44849e-19	1.19	Qrob_Chr11	mRNA	9008507	9009981	+
Qrob_T0293750.2	laccase-14-like	51.09	0	-9.02	-7.45399	9.05576227012147e-14	1.33886e-12	1.21	Qrob_Chr11	mRNA	9978221	9980497	+
Qrob_T0198030.2	serine carboxypeptidase-like 51, transcript variant X1	30.67	0	-8.28	-6.75379	1.4403228638684e-11	1.74859e-10	1.23	Qrob_Chr12	mRNA	1294268	1299454	+
Qrob_T0017140.2	probable xyloglucan glycosyltransferase 5	42.41	0	-7.78	-6.38613	1.70139823204844e-10	1.83438e-09	1.22	Qrob_Chr08	mRNA	57546254	57549161	-
Qrob_T0765500.2	kinesin-like protein KIN-12E	26.62	0.01	-7.1	-5.72215	1.0518242995568e-08	9.1716e-08	1.24	Qrob_H2.3_Sc0001082	mRNA	11549	14037	+
Qrob_T0439940.2	peroxidase 72-like	13.12	0.01	-7.05	-5.48263	4.19056801345924e-08	3.37942e-07	1.29	Qrob_Chr12	mRNA	28062721	28063736	-
Qrob_T0537900.2	protein STRUBBELIG-RECEPTOR FAMILY 8, transcript variant X2	11.64	0.01	-6.88	-5.16461	2.40946468136766e-07	1.75652e-06	1.33	Qrob_Chr09	mRNA	34647089	34649600	+
Qrob_T0598160.2	auxin-induced protein 22D-like	9.81	0.01	-6.64	-5.02746	4.97011665802124e-07	3.47753e-06	1.32	Qrob_Chr04	mRNA	43682400	43684220	+
Qrob_T0149530.2	blue-light photoreceptor PHR2, transcript variant X2	9.54	0.01	-6.6	-4.98647	6.14931704537943e-07	4.25114e-06	1.32	Qrob_Chr12	mRNA	32171783	32173507	+
Qrob_T0542970.2	brassinosteroid-related acyltransferase 1	81.9	0.01	-6.5	-9.52521	1.64713102848793e-21	4.07103e-20	0.68	Qrob_Chr10	mRNA	45520851	45524858	-
Qrob_T0188080.2	alpha-amylase-like	8.93	0.01	-6.5	-4.84043	1.29558152028712e-06	8.50697e-06	1.34	Qrob_Chr04	mRNA	26920512	26922557	-
Qrob_T0665070.2	endochitinase EP3-like	8.35	0.01	-6.4	-4.75247	2.00949559573794e-06	1.28052e-05	1.35	Qrob_Chr01	mRNA	15712002	15712833	+
Qrob_T0064170.2	DNA-directed RNA polymerases IV and V subunit 4-like, transcript variant X3	8.33	0.01	-6.4	-4.72853	2.26153788873995e-06	1.43095e-05	1.35	Qrob_Chr02	mRNA	77190760	77191305	-
Qrob_T0157520.2	uncharacterized LOC115959369	15.49	0.01	-6.32	-4.97877	6.39883651659018e-07	4.41342e-06	1.27	Qrob_Chr09	mRNA	10028347	10031047	+
Qrob_T0748360.2	protein kinase PINOID 2	7.61	0.01	-6.27	-4.61803	3.87393097887388e-06	2.34834e-05	1.36	Qrob_Chr05	mRNA	38375848	38376707	+
Qrob_T0711170.2	L-ascorbate oxidase homolog	7.44	0.01	-6.24	-4.54718	5.43687591866942e-06	3.20261e-05	1.37	Qrob_Chr01	mRNA	128278	134147	+
Qrob_T0181480.2	ornithine carbamoyltransferase, chloroplastic	7.05	0.01	-6.16	-4.48055	7.44500505046309e-06	4.28962e-05	1.38	Qrob_Chr08	mRNA	70868891	70870608	+
Qrob_T0358020.2	uncharacterized LOC115971391, transcript variant X2	6.91	0.01	-6.13	-4.442	8.91255799412878e-06	5.06515e-05	1.38	Qrob_Chr08	mRNA	64436494	64438269	-
Qrob_T0091080.2	beta-galactosidase 10	12.25	0.02	-5.97	-4.6199	3.83923972433141e-06	2.33126e-05	1.29	Qrob_Chr07	mRNA	42072052	42074301	+
Qrob_T0382960.2	5'-nucleotidase SurE 1-like	33.79	0.02	-5.95	-6.67786	2.42457985042411e-11	2.86773e-10	0.89	Qrob_Chr04	mRNA	13042233	13043103	+
Qrob_T0404970.2	serine/threonine-protein kinase BRI1-like 2	6.09	0.02	-5.95	-4.25098	2.12837690788873e-05	0.00011388	1.4	Qrob_Chr01	mRNA	376127	379529	+
Qrob_T0437630.2	amino acid transporter AVT1D-like	42.15	0.02	-5.85	-7.46821	8.1294576993761e-14	1.20689e-12	0.78	Qrob_Chr08	mRNA	51099644	51102780	+
Qrob_T0636950.2		5.58	0.02	-5.82	-4.10788	3.99306425588183e-05	0.000204433	1.42	Qrob_Chr08	mRNA	40395204	40400419	+
Qrob_T0350360.2	AUGMIN subunit 3, transcript variant X2	5.07	0.02	-5.68	-3.93436	8.34173775705817e-05	0.000398389	1.44	Qrob_Chr11	mRNA	9156956	9158174	+
Qrob_T0650120.2	acyltransferase-like protein At1g54570, chloroplastic, transcript variant X2	9.69	0.02	-5.63	-4.2446	2.18985642858504e-05	0.000116855	1.33	Qrob_Chr02	mRNA	93789217	93790852	-
Qrob_T0537910.2	protein CYPRO4	17.77	0.02	-5.6	-4.98216	6.28783447331764e-07	4.34188e-06	1.12	Qrob_Chr09	mRNA	34660519	34665271	+
Qrob_T0527260.2	T-complex protein 1 subunit alpha	4.72	0.02	-5.58	-3.82693	0.000129752753160119	0.000598004	1.46	Qrob_Chr01	mRNA	17213865	17217348	+
Qrob_T0154220.2	carotenoid cleavage dioxygenase 7, chloroplastic	205.92	0.02	-5.56	-16.9712	1.34242531742239e-64	1.50343e-62	0.33	Qrob_Chr04	mRNA	20760831	20761540	+
Qrob_T0032970.2	CASP-like protein 1F1	75.84	0.02	-5.54	-10.3268	5.33003446753398e-25	1.59714e-23	0.54	Qrob_Chr08	mRNA	20801894	20802644	-
Qrob_T0036280.2	acyl carrier protein 1, chloroplastic-like	4.52	0.02	-5.51	-3.6693	0.000243215164768006	0.00105807	1.5	Qrob_Chr06	mRNA	14047730	14049698	-
Qrob_T0056910.2	universal stress protein A-like protein	4.44	0.02	-5.49	-3.7163	0.000202162279715929	0.000892253	1.48	Qrob_Chr03	mRNA	32493866	32494688	+
Qrob_T0383050.2	uncharacterized LOC115950265	4.44	0.02	-5.49	-3.67262	0.000240076985323663	0.00104517	1.49	Qrob_Chr07	mRNA	34536968	34540282	-
Qrob_T0126140.2	uncharacterized LOC115977224, transcript variant X1	4.34	0.02	-5.46	-3.63203	0.000281200778247096	0.00120691	1.5	Qrob_H2.3_Sc0000064	mRNA	1700904	1702939	-
Qrob_T0121040.2	uncharacterized LOC115962589	8.57	0.02	-5.45	-4.06848	4.73204892713232e-05	0.000238184	1.34	Qrob_Chr02	mRNA	47713243	47717171	-
Qrob_T0709970.2	3-hydroxyacyl-[acyl-carrier-protein] dehydratase FabZ-like	4.2	0.02	-5.42	-3.62635	0.000287453997051044	0.00123139	1.49	Qrob_Chr05	mRNA	35414614	35415376	-
Qrob_T0104530.2	uncharacterized LOC115957274, transcript variant X2	55.6	0.02	-5.42	-3.56965	0.000357456533093497	0.00149936	1.52	Qrob_Chr11	mRNA	15139026	15141260	-
Qrob_T0040870.2	uncharacterized LOC115987578	8.35	0.02	-5.41	-4.03837	5.38246279366664e-05	0.000267541	1.34	Qrob_Chr10	mRNA	47633647	47635677	+
Qrob_T0721220.2	thioredoxin domain-containing protein PLP3B-like	4.06	0.02	-5.37	-3.55502	0.000377949042278279	0.0015783	1.51	Qrob_Chr09	mRNA	5610637	5614222	+
Qrob_T0171640.2	urease accessory protein G	7.83	0.03	-5.32	-3.93325	8.38035661395886e-05	0.00040002	1.35	Qrob_H2.3_Sc0000161	mRNA	864882	869824	+
Qrob_T0652020.2	lysosomal Pro-X carboxypeptidase-like	7.69	0.03	-5.29	-3.90044	9.60165584031554e-05	0.000453007	1.36	Qrob_H2.3_Sc0000631	mRNA	236786	237853	-
Qrob_T0019800.2	uncharacterized LOC115960421	3.85	0.03	-5.28	-3.40462	0.000662550530089993	0.00263009	1.55	Qrob_Chr02	mRNA	109549752	109550941	-
Qrob_T0759130.2	glutamine synthetase cytosolic isozyme 2	3.78	0.03	-5.26	-3.41818	0.000630407867750646	0.00251475	1.54	Qrob_H2.3_Sc0001012	mRNA	49920	52910	-
Qrob_T0388020.2	uncharacterized LOC115957785	7.36	0.03	-5.22	-3.82363	0.000131499410321807	0.00060512	1.37	Qrob_Chr07	mRNA	46725935	46731014	+
Qrob_T0328080.2	uncharacterized LOC115977820	3.67	0.03	-5.22	-3.39957	0.000674911923082271	0.00267324	1.53	Qrob_Chr12	mRNA	20061292	20062917	+
Qrob_T0338490.2	probable leucine-rich repeat receptor-like protein kinase At1g35710	13.56	0.03	-5.21	-4.57324	4.80231343236283e-06	2.8551e-05	1.14	Qrob_H2.3_Sc0000903	mRNA	72457	75340	+
Qrob_T0099230.2	aspartokinase 3, chloroplastic-like, transcript variant X1	7.26	0.03	-5.2	-3.78534	0.000153499012741982	0.000697578	1.37	Qrob_Chr09	mRNA	48034019	48035674	-
Qrob_T0466390.2	4-coumarate--CoA ligase 1-like	3.44	0.03	-5.13	-3.21018	0.00132652564880855	0.00490913	1.6	Qrob_Chr08	mRNA	40523385	40523984	+
Qrob_T0357030.2	DENN domain and WD repeat-containing protein SCD1-like, transcript variant X2	3.42	0.03	-5.12	-3.26354	0.0011002802185478	0.00416035	1.57	Qrob_Chr05	mRNA	19904111	19906858	+
Qrob_T0616390.2		3.45	0.03	-5.12	-3.19409	0.00140272677527663	0.00515811	1.6	Qrob_Chr10	mRNA	48551099	48553052	+
Qrob_T0754610.2		151.67	0.03	-5.11	-14.9546	1.45255797971288e-50	1.07555e-48	0.34	Qrob_Chr02	mRNA	93641099	93642651	+
Qrob_T0474620.2	probable sucrose-phosphate synthase 4	3.41	0.03	-5.11	-3.2478	0.00116300119641884	0.00437903	1.57	Qrob_Chr05	mRNA	57212819	57214697	+
Qrob_T0173320.2	protein EARLY RESPONSIVE TO DEHYDRATION 15-like	3.36	0.03	-5.09	-3.23247	0.00122723341022307	0.00458406	1.57	Qrob_Chr02	mRNA	110339555	110342485	+
Qrob_T0613620.2	probable choline kinase 2	12.43	0.03	-5.08	-4.35454	1.33344333135326e-05	7.37013e-05	1.17	Qrob_Chr08	mRNA	37616299	37618711	-
Qrob_T0522990.2	probable prolyl 4-hydroxylase 9	3.33	0.03	-5.08	-3.24435	0.0011771919178141	0.00442596	1.57	Qrob_H2.3_Sc0000064	mRNA	831842	834676	-
Qrob_T0236000.2	PLASMODESMATA CALLOSE-BINDING PROTEIN 3	30.76	0.03	-5.07	-6.95338	3.56632712969615e-12	4.58758e-11	0.73	Qrob_Chr08	mRNA	68011826	68013484	+
Qrob_T0393880.2	uncharacterized protein At4g06744-like	6.64	0.03	-5.07	-3.6679	0.000244554307136464	0.00106312	1.38	Qrob_Chr02	mRNA	98001577	98003163	-
Qrob_T0629470.2	leucine-rich repeat protein 2-like	6.63	0.03	-5.07	-3.62595	0.000287895497065134	0.00123269	1.4	Qrob_Chr06	mRNA	8528688	8530392	-
Qrob_T0714220.2	probable histone H2A.1	3.31	0.03	-5.07	-3.22091	0.00127783524890499	0.00474547	1.57	Qrob_Chr07	mRNA	32228244	32230859	-
Qrob_T0665060.2	aquaporin TIP1-1	3.24	0.03	-5.05	-3.1645	0.00155347898561464	0.00564183	1.59	Qrob_Chr01	mRNA	15708421	15709185	+
Qrob_T0278940.2	peptidyl-prolyl cis-trans isomerase CYP20-1	3.27	0.03	-5.05	-3.06353	0.00218742360690294	0.00760063	1.65	Qrob_Chr03	mRNA	15314731	15315531	-
Qrob_T0533710.2	thiosulfate sulfurtransferase 18, transcript variant X1	3.25	0.03	-5.04	-3.18274	0.0014588632410898	0.00533933	1.58	Qrob_H2.3_Sc0000482	mRNA	196208	198531	+
Qrob_T0149590.2	proline-rich receptor-like protein kinase PERK1, transcript variant X1	3.26	0.03	-5.04	-3.15047	0.00163009423203131	0.00589023	1.6	Qrob_Chr12	mRNA	32244282	32245778	+
Qrob_T0317980.2		3.22	0.03	-5.03	-3.19234	0.00141127318483339	0.00518741	1.57	Qrob_Chr02	mRNA	8085485	8087495	+
Qrob_T0430150.2	DNA-directed RNA polymerase V subunit 7-like, transcript variant X3	3.23	0.03	-5.03	-3.17644	0.0014909380609508	0.00544116	1.58	Qrob_Chr06	mRNA	1458981	1462089	+
Qrob_T0063950.2	probable pectin methyltransferase QUA2	3.18	0.03	-5.01	-3.13074	0.00174363702846518	0.0062451	1.6	Qrob_Chr05	mRNA	16753108	16759618	+
Qrob_T0285550.2	uncharacterized LOC115991851, transcript variant X1	6.31	0.03	-5	-3.58609	0.000335676116976901	0.00141662	1.39	Qrob_Chr09	mRNA	27012972	27013529	-
Qrob_T0342200.2	uncharacterized LOC115958975	3.09	0.03	-4.97	-3.10072	0.00193052412475468	0.00680162	1.6	Qrob_Chr04	mRNA	11142163	11143058	-
Qrob_T0756860.2	uncharacterized LOC115963660	3.08	0.03	-4.96	-3.11357	0.00184840661552237	0.00657044	1.59	Qrob_Chr06	mRNA	8286314	8287265	+
Qrob_T0503290.2	subtilisin-like protease SBT3	3.04	0.03	-4.95	-3.10783	0.00188465375998874	0.00666886	1.59	Qrob_Chr10	mRNA	23931304	23932759	+
Qrob_T0743100.2	rhamnogalacturonan I rhamnosyltransferase 1-like, transcript variant X3	3.04	0.03	-4.95	-3.07741	0.00208809460524456	0.00730079	1.61	Qrob_Chr08	mRNA	51353232	51354036	+
Qrob_T0154230.2	protein SIEVE ELEMENT OCCLUSION B-like	44.45	0.03	-4.92	-8.42808	3.51382950105304e-17	6.75583e-16	0.58	Qrob_Chr04	mRNA	20772742	20773419	+
Qrob_T0524890.2		5.95	0.03	-4.91	-3.51306	0.000442981163893609	0.00182478	1.4	Qrob_Chr04	mRNA	6977673	6980847	-
Qrob_T0560610.2		2.95	0.03	-4.91	-2.98758	0.0028120017962359	0.00949289	1.64	Qrob_Chr09	mRNA	28467249	28469573	+
Qrob_T0058220.2	geranylgeranyl transferase type-2 subunit beta 1-like, transcript variant X3	2.95	0.03	-4.9	-3.01232	0.0025925720421539	0.00886063	1.63	Qrob_Chr05	mRNA	66664354	66665310	+
Qrob_T0329720.2	serine/arginine-rich splicing factor RSZ22A, transcript variant X1	2.96	0.03	-4.9	-3.00943	0.00261734566571136	0.00893508	1.63	Qrob_Chr03	mRNA	33715513	33720055	-
Qrob_T0584160.2	uncharacterized LOC115972325	5.89	0.03	-4.89	-3.47334	0.000514016656067309	0.00208764	1.41	Qrob_Chr01	mRNA	36730155	36733035	-
Qrob_T0689750.2	GABA transporter 1-like	5.8	0.03	-4.86	-3.39415	0.000688421840814681	0.00272254	1.43	Qrob_Chr02	mRNA	16795413	16798239	+
Qrob_T0418880.2	glucan endo-1,3-beta-glucosidase 6-like	2.87	0.03	-4.86	-2.97636	0.00291692555809473	0.00980645	1.63	Qrob_Chr09	mRNA	19467856	19470086	+
Qrob_T0476500.2	probable helicase CHR10, transcript variant X1	5.67	0.03	-4.84	-3.42266	0.000620111810608153	0.00247644	1.41	Qrob_H2.3_Sc0000820	mRNA	55582	57477	-
Qrob_T0438420.2	ammonium transporter 3 member 3-like	31.58	0.04	-4.83	-7.02359	2.16241068464553e-12	2.84704e-11	0.69	Qrob_Chr05	mRNA	63579775	63583189	+
Qrob_T0087310.2		5.61	0.04	-4.82	-3.40548	0.00066047317219042	0.00262417	1.42	Qrob_Chr04	mRNA	9052258	9053311	-
Qrob_T0707370.2	transcription factor MYB73-like	2.78	0.04	-4.81	-2.94239	0.00325690311820578	0.0108235	1.64	Qrob_Chr10	mRNA	1023934	1027075	-
Qrob_T0492300.2	leucine-rich repeat-containing G-protein coupled receptor 4-like, transcript variant X1	2.75	0.04	-4.8	-2.92949	0.00339515445249954	0.0112232	1.64	Qrob_Chr11	mRNA	48890780	48895980	-
Qrob_T0722810.2	NADP-specific glutamate dehydrogenase, transcript variant X4	2.68	0.04	-4.76	-2.76888	0.00562496480073306	0.0174203	1.72	Qrob_Chr03	mRNA	2079167	2082580	-
Qrob_T0224450.2	protein disulfide isomerase-like 1-4	2.66	0.04	-4.75	-2.81673	0.00485158558287059	0.015338	1.68	Qrob_Chr09	mRNA	43322877	43323896	-
Qrob_T0199990.2		2.64	0.04	-4.74	-2.84306	0.00446831374904139	0.0142596	1.67	Qrob_Chr06	mRNA	43828339	43829143	+
Qrob_T0631340.2	nudix hydrolase 17, mitochondrial-like	5.22	0.04	-4.71	-3.29565	0.00098194401402109	0.0037541	1.43	Qrob_Chr06	mRNA	12004937	12006423	-
Qrob_T0041160.2		2.59	0.04	-4.71	-2.84172	0.00448713231889152	0.0143095	1.66	Qrob_Chr03	mRNA	6162373	6164319	+
Qrob_T0262840.2		119.97	0.04	-4.7	-13.7217	7.53279550638362e-43	4.51439e-41	0.34	Qrob_Chr05	mRNA	50586293	50588222	-
Qrob_T0415600.2		5.13	0.04	-4.69	-3.26583	0.00109144530760884	0.00413043	1.44	Qrob_Chr05	mRNA	9498703	9501958	-
Qrob_T0738830.2	GATA transcription factor 28-like	2.54	0.04	-4.69	-2.80018	0.00510735494273265	0.0160205	1.67	Qrob_Chr06	mRNA	12236052	12239813	+
Qrob_T0308010.2	dihydroneopterin aldolase 2-like	2.53	0.04	-4.69	-2.76808	0.00563867747426664	0.0174537	1.69	Qrob_Chr04	mRNA	41321333	41322328	+
Qrob_T0149550.2	dolichyl-diphosphooligosaccharide--protein glycosyltransferase subunit 2	2.54	0.04	-4.69	-2.76525	0.00568785499887206	0.0175786	1.7	Qrob_Chr12	mRNA	32196974	32197672	+
Qrob_T0357130.2	50S ribosomal protein L12, chloroplastic	2.51	0.04	-4.68	-2.70094	0.00691431608723085	0.0208406	1.73	Qrob_Chr12	mRNA	9363584	9365990	+
Qrob_T0645090.2		2.49	0.04	-4.67	-2.73165	0.00630174555698493	0.0192337	1.71	Qrob_Chr05	mRNA	50218258	50219736	+
Qrob_T0058060.2		9.38	0.04	-4.65	-3.91591	9.00630177998299e-05	0.000427394	1.19	Qrob_Chr05	mRNA	66342198	66344644	-
Qrob_T0111350.2	zinc transporter 11	9.3	0.04	-4.65	-3.91405	9.07622849372773e-05	0.00043037	1.19	Qrob_Chr02	mRNA	45787464	45789141	-
Qrob_T0656470.2	probable amino acid permease 7, transcript variant X6	4.99	0.04	-4.65	-3.23811	0.00120324912382395	0.0045111	1.44	Qrob_Chr08	mRNA	33196528	33196896	+
Qrob_T0008070.2	protein IQ-DOMAIN 14	2.46	0.04	-4.64	-2.70169	0.00689875420572376	0.020818	1.72	Qrob_Chr02	mRNA	84633561	84636328	+
Qrob_T0716090.2		9.2	0.04	-4.63	-3.86836	0.000109571061582997	0.000511318	1.2	Qrob_Chr08	mRNA	66914876	66919631	+
Qrob_T0146150.2	ras-related protein Rab11C	2.42	0.04	-4.63	-2.5165	0.0118528269694597	0.0332894	1.84	Qrob_Chr03	mRNA	1891274	1891786	+
Qrob_T0055580.2	nudix hydrolase 19, chloroplastic	4.93	0.04	-4.62	-3.20584	0.00134669697598934	0.00497351	1.44	Qrob_Chr02	mRNA	80338325	80343993	+
Qrob_T0347810.2	protein trichome birefringence-like 33, transcript variant X1	4.93	0.04	-4.62	-3.20584	0.00134669697598934	0.00497351	1.44	Qrob_Chr07	mRNA	35236529	35237741	-
Qrob_T0036270.2	BEACH domain-containing protein C2, transcript variant X1	2.43	0.04	-4.62	-2.72381	0.00645339685677015	0.0196363	1.7	Qrob_Chr06	mRNA	14051478	14052681	-
Qrob_T0097750.2	protein SIEVE ELEMENT OCCLUSION B-like	2.42	0.04	-4.62	-2.72346	0.00646028054346365	0.019654	1.69	Qrob_Chr09	mRNA	33642504	33643904	-
Qrob_T0307980.2	FCS-Like Zinc finger 5-like	4.85	0.04	-4.6	-3.18452	0.00144995044301947	0.00531105	1.45	Qrob_Chr04	mRNA	41313292	41314245	+
Qrob_T0464430.2		26.93	0.04	-4.59	-6.66899	2.57574563908379e-11	3.0425e-10	0.69	Qrob_H2.3_Sc0000775	mRNA	94788	95736	-
Qrob_T0541470.2	translin	2.37	0.04	-4.59	-2.68263	0.00730456352157158	0.021888	1.71	Qrob_Chr12	mRNA	9110735	9111580	+
Qrob_T0011010.2	delta-1-pyrroline-5-carboxylate synthase-like, transcript variant X1	2.39	0.04	-4.59	-2.53139	0.0113611403794789	0.0320818	1.81	Qrob_Chr11	mRNA	34429631	34433914	-
Qrob_T0011530.2		535.1	0.04	-4.58	-27.0853	1.46635298864527e-161	1.09482e-158	0.17	Qrob_Chr11	mRNA	35114062	35114651	+
Qrob_T0154210.2	early nodulin-93-like	205.51	0.04	-4.55	-17.8091	6.00910923511307e-71	7.74656e-69	0.26	Qrob_Chr04	mRNA	20747387	20748026	+
Qrob_T0014400.2	nuclear cap-binding protein subunit 2, transcript variant X2	2.32	0.04	-4.55	-2.63877	0.00832065642791987	0.0245267	1.72	Qrob_Chr09	mRNA	18384080	18385104	+
Qrob_T0032510.2	COP9 signalosome complex subunit 8-like	2.31	0.04	-4.55	-2.63649	0.00837691029551011	0.0246844	1.72	Qrob_Chr10	mRNA	49403228	49405819	-
Qrob_T0276000.2	probable ribosomal protein S11, mitochondrial	2.32	0.04	-4.55	-2.60933	0.00907204788262547	0.0264114	1.74	Qrob_Chr11	mRNA	3290848	3293696	+
Qrob_T0274850.2	ras-related protein RABF2a	2.3	0.04	-4.54	-2.6588	0.00784187142468648	0.0233119	1.71	Qrob_Chr12	mRNA	7080724	7081296	-
Qrob_T0735180.2	nucleobase-ascorbate transporter 2	2.29	0.04	-4.54	-2.65393	0.0079560740695383	0.0235956	1.71	Qrob_H2.3_Sc0000132	mRNA	1099975	1108080	-
Qrob_T0207500.2	probable calcium-binding protein CML47	120.91	0.04	-4.53	-13.6954	1.08136488415446e-42	6.43753e-41	0.33	Qrob_Chr08	mRNA	22285430	22286768	-
Qrob_T0063370.2	thioredoxin-like 1-1, chloroplastic	2.28	0.04	-4.53	-2.63405	0.0084372634179005	0.02485	1.72	Qrob_Chr05	mRNA	17841222	17841745	+
Qrob_T0031940.2	caffeic acid 3-O-methyltransferase-like	2.28	0.04	-4.53	-2.63066	0.00852182622229573	0.0250661	1.72	Qrob_Chr07	mRNA	19242491	19244304	-
Qrob_T0751090.2	uncharacterized endoplasmic reticulum membrane protein C16E8.02	4.56	0.04	-4.52	-3.10239	0.00191965076444949	0.00677105	1.46	Qrob_H2.3_Sc0000952	mRNA	95986	97319	+
Qrob_T0573930.2	wound-induced protein 1	2.25	0.04	-4.52	-2.62076	0.00877330186599025	0.0256835	1.72	Qrob_H2.3_Sc0000132	mRNA	1443021	1446605	+
Qrob_T0547250.2	proteasome subunit beta type-3-A	4.54	0.04	-4.51	-3.09403	0.00197455773088227	0.00693359	1.46	Qrob_Chr03	mRNA	56887752	56888352	-
Qrob_T0339720.2	nudix hydrolase 13, mitochondrial-like, transcript variant X3	2.24	0.04	-4.51	-2.53744	0.011166745791826	0.0315959	1.78	Qrob_Chr02	mRNA	111984934	111986189	+
Qrob_T0072610.2	50S ribosomal protein L24	8.36	0.04	-4.49	-3.71374	0.000204217534440882	0.000900578	1.21	Qrob_Chr05	mRNA	40533635	40538438	-
Qrob_T0412480.2	dihydrolipoyllysine-residue acetyltransferase component 1 of pyruvate dehydrogenase complex, mitochondrial, transcript variant X1	2.21	0.04	-4.49	-2.57011	0.0101665100394647	0.0291525	1.75	Qrob_Chr05	mRNA	19515467	19516948	-
Qrob_T0046520.2	putative phosphatidylglycerol/phosphatidylinositol transfer protein DDB_G0282179	4.42	0.04	-4.48	-2.88677	0.00389215629733067	0.0126278	1.55	Qrob_H2.3_Sc0000693	mRNA	46056	50015	+
Qrob_T0212010.2	coatomer subunit gamma	2.17	0.05	-4.46	-2.54777	0.0108414875385727	0.0307972	1.75	Qrob_Chr09	mRNA	42784643	42785600	+
Qrob_T0329160.2	CSC1-like protein ERD4	8.14	0.05	-4.45	-3.69038	0.000223918252659226	0.000980306	1.2	Qrob_Chr07	mRNA	9302846	9308261	+
Qrob_T0406690.2	LRR receptor-like serine/threonine-protein kinase FEI 1	2.17	0.05	-4.45	-2.49839	0.0124758171543786	0.0347666	1.78	Qrob_Chr08	mRNA	26700672	26701187	-
Qrob_T0585140.2	uncharacterized LOC115972080	4.32	0.05	-4.44	-2.91421	0.00356594216890114	0.0117158	1.52	Qrob_Chr08	mRNA	33982745	33983241	-
Qrob_T0356990.2	glucose-1-phosphate adenylyltransferase large subunit, chloroplastic/amyloplastic-like	2.15	0.05	-4.44	-2.55507	0.0106164993033056	0.030254	1.74	Qrob_Chr05	mRNA	19846176	19846964	+
Qrob_T0310320.2		2.13	0.05	-4.43	-2.54727	0.0108570522365754	0.030828	1.74	Qrob_Chr01	mRNA	42694348	42696910	+
Qrob_T0673430.2	protein CTR9 homolog	2.13	0.05	-4.43	-2.4986	0.0124684234047511	0.0347522	1.77	Qrob_Chr08	mRNA	13330474	13332151	+
Qrob_T0237570.2	cationic peroxidase 1-like	44.23	0.05	-4.42	-8.52519	1.52554710157512e-17	2.9974e-16	0.52	Qrob_Chr08	mRNA	36889285	36889836	+
Qrob_T0027010.2	60S ribosomal protein L36-2-like, transcript variant X2	2.11	0.05	-4.42	-2.532	0.0113412522181287	0.032034	1.75	Qrob_Chr09	mRNA	21864145	21866420	+
Qrob_T0230560.2	poly [ADP-ribose] polymerase 1	4.25	0.05	-4.41	-2.98805	0.00280761576537927	0.0094811	1.48	Qrob_Chr09	mRNA	27068271	27071112	+
Qrob_T0455380.2	uncharacterized LOC115994318, transcript variant X1	4.24	0.05	-4.4	-2.86213	0.00420798234973746	0.0135252	1.54	Qrob_Chr01	mRNA	34848793	34849395	-
Qrob_T0142700.2	universal stress protein PHOS34-like	2.06	0.05	-4.39	-2.42267	0.0154070648364075	0.0415657	1.81	Qrob_Chr10	mRNA	14746030	14746713	+
Qrob_T0269650.2	phosphatidylinositol/phosphatidylcholine transfer protein SFH6-like, transcript variant X2	2.05	0.05	-4.37	-2.38893	0.0168975289581571	0.0449039	1.83	Qrob_Chr08	mRNA	4673176	4677653	+
Qrob_T0114590.2	GTP-binding nuclear protein Ran-3	2.03	0.05	-4.37	-2.37743	0.0174338073027205	0.046117	1.84	Qrob_Chr05	mRNA	20215453	20219629	-
Qrob_T0701400.2		7.54	0.05	-4.35	-3.50451	0.000457449609171231	0.00188005	1.24	Qrob_Chr06	mRNA	8637897	8639735	+
Qrob_T0093100.2	protein disulfide isomerase-like 2-3	4.1	0.05	-4.35	-2.89401	0.00380360689187381	0.0123828	1.5	Qrob_Chr10	mRNA	4502744	4507283	-
Qrob_T0388890.2	ABC transporter B family member 15-like	4.09	0.05	-4.35	-2.80899	0.00496969920471896	0.0156451	1.55	Qrob_Chr12	mRNA	30989981	30992396	+
Qrob_T0032930.2	L-ascorbate peroxidase 3-like	30.43	0.05	-4.34	-7.05755	1.69465228112376e-12	2.25438e-11	0.61	Qrob_Chr08	mRNA	20858924	20859924	-
Qrob_T0514210.2	eukaryotic translation initiation factor	2	0.05	-4.34	-2.43621	0.014842228042944	0.0402235	1.78	Qrob_Chr09	mRNA	27519474	27530309	+
Qrob_T0705300.2	phospholipase D delta, transcript variant X1	2	0.05	-4.34	-2.43621	0.014842228042944	0.0402235	1.78	Qrob_Chr02	mRNA	106122390	106123212	+
Qrob_T0533120.2	succinate dehydrogenase [ubiquinone] flavoprotein subunit 1, mitochondrial	1.98	0.05	-4.33	-2.43914	0.0147223540335727	0.0399894	1.77	Qrob_H2.3_Sc0000960	mRNA	91811	100544	-
Qrob_T0313720.2	protein usf	1.97	0.05	-4.32	-2.42659	0.0152415018157143	0.0411686	1.78	Qrob_Chr06	mRNA	834848	838114	-
Qrob_T0357720.2	RNA demethylase ALKBH10B-like	3.98	0.05	-4.31	-2.88872	0.0038681631841523	0.0125568	1.49	Qrob_Chr11	mRNA	21228036	21233258	+
Qrob_T0747290.2	uncharacterized LOC115979335	1.96	0.05	-4.31	-2.39576	0.0165858116011201	0.0442264	1.8	Qrob_Chr02	mRNA	98179337	98183747	-
Qrob_T0696750.2	peroxisomal membrane protein PMP22-like	3.96	0.05	-4.29	-2.86775	0.00413405829139712	0.0133137	1.5	Qrob_Chr06	mRNA	8728150	8728734	+
Qrob_T0125380.2	7-deoxyloganetin glucosyltransferase-like, transcript variant X2	7.11	0.05	-4.25	-3.42786	0.0006083612133767	0.00243331	1.24	Qrob_Chr11	mRNA	41471725	41475392	+
Qrob_T0338950.2	carotenoid 9,10(9',10')-cleavage dioxygenase 1-like	3.81	0.05	-4.24	-2.81215	0.00492116095793889	0.0155196	1.51	Qrob_Chr08	mRNA	16532009	16532721	-
Qrob_T0570760.2	rop guanine nucleotide exchange factor 1	3.75	0.05	-4.23	-2.77609	0.00550173376708656	0.0170918	1.52	Qrob_Chr06	mRNA	51210907	51211638	-
Qrob_T0377140.2	vesicle transport protein GOT1-like, transcript variant X5	3.68	0.05	-4.19	-2.7174	0.006579719806854	0.0199766	1.54	Qrob_Chr02	mRNA	44320253	44321092	+
Qrob_T0682370.2	DELLA protein GAI-like	6.82	0.06	-4.17	-3.3239	0.000887692761320345	0.00342666	1.25	Qrob_Chr01	mRNA	29920413	29924021	+
Qrob_T0160300.2	pleckstrin homology domain-containing protein 1	3.6	0.06	-4.16	-2.71539	0.0066196835587184	0.0200843	1.53	Qrob_Chr08	mRNA	43560434	43565184	-
Qrob_T0726340.2	anaphase-promoting complex subunit 1, transcript variant X1	6.54	0.06	-4.15	-3.25559	0.00113156848509904	0.00427055	1.27	Qrob_Chr04	mRNA	6571310	6573271	-
Qrob_T0313740.2	NAD-dependent malic enzyme 62 kDa isoform, mitochondrial	3.59	0.06	-4.14	-2.70158	0.00690114507978588	0.0208185	1.53	Qrob_Chr06	mRNA	793760	796900	-
Qrob_T0336110.2	7-deoxyloganetin glucosyltransferase-like	6.57	0.06	-4.12	-3.31829	0.000905709637141538	0.0034887	1.24	Qrob_Chr05	mRNA	54906578	54908659	+
Qrob_T0666150.2	membrane-associated 30 kDa protein, chloroplastic	6.39	0.06	-4.08	-3.26519	0.00109392132051391	0.00413806	1.25	Qrob_Chr06	mRNA	25680326	25685320	-
Qrob_T0712900.2		6.33	0.06	-4.06	-3.24568	0.00117171991696791	0.00440816	1.25	Qrob_Chr10	mRNA	45655998	45658053	-
Qrob_T0533790.2		3.35	0.06	-4.03	-2.50614	0.0122058492496835	0.0341425	1.61	Qrob_H2.3_Sc0000482	mRNA	333531	340245	-
Qrob_T0082210.2	GDSL esterase/lipase At5g14450-like	3.29	0.06	-4.02	-2.56459	0.0103296311827178	0.0295398	1.57	Qrob_Chr12	mRNA	15857598	15861884	-
Qrob_T0502880.2	DNA replication complex GINS protein PSF2, transcript variant X1	15.32	0.06	-4	-4.83359	1.34091715130882e-06	8.79498e-06	0.83	Qrob_Chr02	mRNA	1629678	1633001	-
Qrob_T0577330.2	callose synthase 3, transcript variant X3	20.8	0.06	-3.97	-5.8661	4.46170114900446e-09	4.05422e-08	0.68	Qrob_Chr02	mRNA	62726353	62731840	-
Qrob_T0317750.2	uncharacterized LOC115975853, transcript variant X2	8.85	0.07	-3.93	-3.73256	0.000189543154356657	0.000842158	1.05	Qrob_Chr12	mRNA	23298458	23300462	+
Qrob_T0070020.2	xyloglucan endotransglucosylase/hydrolase 2-like	14.26	0.07	-3.92	-4.79134	1.65667484223612e-06	1.06949e-05	0.82	Qrob_Chr10	mRNA	12170117	12172546	+
Qrob_T0634480.2	protein DMR6-LIKE OXYGENASE 2-like	40.3	0.07	-3.91	-7.76873	7.92742158862305e-15	1.28321e-13	0.5	Qrob_Chr10	mRNA	2563570	2567091	-
Qrob_T0711120.2	calcium-dependent protein kinase 28-like	3.06	0.07	-3.91	-2.48287	0.0130329807972698	0.0361067	1.58	Qrob_Chr01	mRNA	51424	51971	+
Qrob_T0388090.2	leishmanolysin	3.07	0.07	-3.91	-2.45098	0.0142469352220399	0.0388917	1.59	Qrob_Chr07	mRNA	46879986	46881684	-
Qrob_T0562700.2	NADP-dependent malic enzyme, transcript variant X2	3.06	0.07	-3.91	-2.44158	0.0146231295998294	0.0397439	1.6
Qrob_T0479240.2	fructose-bisphosphate aldolase 6, cytosolic	3.02	0.07	-3.9	-2.46334	0.0137649905613934	0.0378015	1.58	Qrob_Chr04	mRNA	33466923	33474918	-
Qrob_T0702160.2	transcription factor TGA7, transcript variant X2	3.04	0.07	-3.9	-2.44697	0.0144062925501552	0.0392576	1.59	Qrob_H2.3_Sc0000064	mRNA	227883	230022	+
Qrob_T0031890.2	187-kDa microtubule-associated protein AIR9, transcript variant X2	16.78	0.07	-3.89	-5.16713	2.37721266197037e-07	1.73442e-06	0.75	Qrob_Chr07	mRNA	19187134	19189740	-
Qrob_T0393410.2	PHD finger protein At1g33420	5.58	0.07	-3.88	-2.98336	0.00285106998602244	0.00960668	1.3	Qrob_Chr12	mRNA	29652859	29654492	+
Qrob_T0748500.2	serine carboxypeptidase-like 7	94.47	0.07	-3.87	-11.974	4.86335333212529e-33	2.11008e-31	0.32	Qrob_H2.3_Sc0000904	mRNA	18548	22182	+
Qrob_T0686120.2	galactinol synthase 2-like	25.44	0.07	-3.87	-6.14836	7.82870726971994e-10	7.79781e-09	0.63	Qrob_Chr04	mRNA	18247649	18248488	+
Qrob_T0548940.2	endo-1,3;1,4-beta-D-glucanase-like, transcript variant X1	5.66	0.07	-3.86	-2.95822	0.00309422369021298	0.0103308	1.3	Qrob_H2.3_Sc0000537	mRNA	256168	259157	+
Qrob_T0752870.2	protein argonaute 1	2.96	0.07	-3.85	-2.38795	0.016942447521832	0.0449899	1.61	Qrob_Chr06	mRNA	36728305	36729044	+
Qrob_T0186030.2	SNF1-related protein kinase regulatory subunit beta-1	13.56	0.07	-3.84	-4.64381	3.42047216471353e-06	2.1019e-05	0.83	Qrob_Chr09	mRNA	31010575	31013046	-
Qrob_T0102710.2	auxin-responsive protein IAA9-like	8.35	0.07	-3.84	-3.60337	0.000314115927328961	0.00133475	1.06	Qrob_Chr03	mRNA	35514930	35516755	+
Qrob_T0736550.2	1-aminocyclopropane-1-carboxylate synthase 7	65.06	0.07	-3.83	-10.2077	1.83139453463676e-24	5.31876e-23	0.38	Qrob_Chr12	mRNA	36268661	36274869	-
Qrob_T0237620.2	probable glucan endo-1,3-beta-glucosidase A6	10.92	0.07	-3.83	-4.19776	2.69565779599983e-05	0.000141404	0.91	Qrob_Chr08	mRNA	36997656	37002565	-
Qrob_T0398960.2	dynamin-related protein 3A-like, transcript variant X1	2.93	0.07	-3.83	-2.38872	0.0169073910778621	0.0449234	1.6	Qrob_Chr04	mRNA	29782015	29783570	+
Qrob_T0297680.2	two-component response regulator ORR10-like	10.64	0.07	-3.81	-4.03565	5.44513861639659e-05	0.000270281	0.94	Qrob_Chr02	mRNA	31401216	31403799	-
Qrob_T0359900.2	beta-glucuronosyltransferase GlcAT14B-like	10.58	0.07	-3.8	-4.10264	4.08460575804998e-05	0.000208941	0.93	Qrob_Chr06	mRNA	28380573	28381364	-
Qrob_T0499690.2	alpha-galactosidase 1-like	10.41	0.07	-3.76	-4.03265	5.51504786777798e-05	0.000272958	0.93	Qrob_Chr07	mRNA	28386344	28386898	+
Qrob_T0032810.2	early light-induced protein, chloroplastic-like, transcript variant X2	46.55	0.07	-3.75	-8.57709	9.73003300043196e-18	1.9223e-16	0.44	Qrob_Chr08	mRNA	21087098	21094854	-
Qrob_T0726370.2	homeobox-leucine zipper protein ANTHOCYANINLESS 2-like, transcript variant X2	12.82	0.08	-3.72	-4.4568	8.31905039023445e-06	4.75499e-05	0.84	Qrob_Chr04	mRNA	6545749	6551952	-
Qrob_T0373710.2		7.37	0.08	-3.66	-3.3373	0.000845980066423054	0.00328119	1.1	Qrob_Chr11	mRNA	22547145	22551483	+
Qrob_T0422160.2	tropinone reductase homolog At5g06060-like, transcript variant X1	198.78	0.08	-3.64	-16.475	5.55127353175951e-61	5.58839e-59	0.22	Qrob_Chr09	mRNA	8268785	8271870	-
Qrob_T0052270.2	single-stranded DNA-binding protein WHY2, mitochondrial	7.17	0.08	-3.64	-3.37066	0.000749878885406153	0.00294673	1.08	Qrob_Chr08	mRNA	13353932	13354911	-
Qrob_T0728460.2	uncharacterized LOC115983185	9.38	0.08	-3.6	-3.44791	0.000564937077041063	0.00227332	1.04	Qrob_Chr11	mRNA	29549317	29552724	-
Qrob_T0050590.2	suppressor of disruption of TFIIS	6.87	0.08	-3.59	-3.20817	0.00133584285918478	0.00493851	1.12	Qrob_Chr09	mRNA	2433635	2440302	+
Qrob_T0187680.2	probable magnesium transporter NIPA4	6.89	0.08	-3.59	-3.20822	0.0013356003490977	0.00493851	1.12	Qrob_Chr04	mRNA	25946233	25946778	+
Qrob_T0339370.2		32.29	0.08	-3.58	-7.0846	1.39445914705759e-12	1.86751e-11	0.51	Qrob_Chr08	mRNA	15740356	15746111	-
Qrob_T0148870.2	uncharacterized LOC115965348	4.59	0.08	-3.57	-2.70103	0.00691260260131907	0.0208406	1.32	Qrob_Chr10	mRNA	34370110	34373316	-
Qrob_T0657660.2	cell number regulator 6-like	4.52	0.08	-3.56	-2.61417	0.00894448385134432	0.0261121	1.36	Qrob_Chr08	mRNA	31671256	31674209	+
Qrob_T0243920.2	putative disease resistance protein At1g50180	43.23	0.09	-3.55	-8.14004	3.95139443682283e-16	7.04528e-15	0.44	Qrob_Chr05	mRNA	64908710	64910825	-
Qrob_T0017240.2	60S acidic ribosomal protein P1	4.53	0.09	-3.55	-2.64924	0.00806726372000176	0.0238819	1.34	Qrob_Chr08	mRNA	57340922	57341739	+
Qrob_T0178290.2	cytochrome B5-like protein, transcript variant X2	13.47	0.09	-3.54	-4.38036	1.18483438054953e-05	6.60375e-05	0.81	Qrob_Chr02	mRNA	41793996	41796475	-
Qrob_T0272580.2		40.45	0.09	-3.53	-7.78249	7.11104906114955e-15	1.15944e-13	0.45	Qrob_Chr07	mRNA	31787097	31789406	+
Qrob_T0186810.2	activator of 90 kDa heat shock protein ATPase homolog 1	8.77	0.09	-3.49	-3.6348	0.00027819977893982	0.00119575	0.96	Qrob_Chr09	mRNA	32084551	32087473	+
Qrob_T0243930.2	signal recognition particle receptor subunit beta-like, transcript variant X1	4.36	0.09	-3.49	-2.59154	0.0095547570221225	0.0276148	1.35	Qrob_Chr05	mRNA	64880915	64881289	-
Qrob_T0593940.2		153.15	0.09	-3.48	-14.2681	3.45789398169752e-46	2.245e-44	0.24	Qrob_Chr04	mRNA	43372542	43375987	-
Qrob_T0510980.2	GDSL esterase/lipase 4-like	141.02	0.09	-3.48	-14.0152	1.25842868754701e-44	7.88454e-43	0.25	Qrob_Chr08	mRNA	5607196	5609402	-
Qrob_T0201310.2	secoisolariciresinol dehydrogenase-like	15.17	0.09	-3.47	-4.80535	1.54482475823928e-06	1.00369e-05	0.72	Qrob_Chr07	mRNA	30426929	30427900	-
Qrob_T0280310.2		10.76	0.09	-3.46	-3.96272	7.41013796536083e-05	0.000358193	0.87	Qrob_Chr01	mRNA	33103971	33105408	-
Qrob_T0104460.2	putative ABC transporter C family member 15, transcript variant X4	4.4	0.09	-3.46	-2.54252	0.0110055261245755	0.0311989	1.36	Qrob_Chr11	mRNA	15021331	15022690	+
Qrob_T0278470.2	protein ILITYHIA	6.4	0.09	-3.45	-3.10146	0.00192567152211832	0.0067872	1.11	Qrob_Chr02	mRNA	107485850	107487213	+
Qrob_T0519100.2	hemiasterlin resistant protein 1-like	6.35	0.09	-3.45	-3.09726	0.00195315579642049	0.00687325	1.11	Qrob_Chr01	mRNA	44530852	44532954	-
Qrob_T0628670.2	putative methyltransferase DDB_G0268948	6.42	0.09	-3.45	-3.06725	0.00216041132665941	0.00751843	1.13	Qrob_Chr03	mRNA	24685498	24687999	-
Qrob_T0018120.2	plasmodesmata-located protein 2-like	53.15	0.09	-3.44	-8.68174	3.89762885143324e-18	7.92754e-17	0.4	Qrob_Chr01	mRNA	31210823	31211566	-
Qrob_T0530100.2	cationic peroxidase 1-like	34.1	0.09	-3.44	-7.08719	1.36865942139403e-12	1.8357e-11	0.49	Qrob_Chr07	mRNA	47685581	47688175	-
Qrob_T0190210.2	APC membrane recruitment protein 1	20.8	0.09	-3.44	-5.50643	3.66184358167342e-08	2.97446e-07	0.62	Qrob_Chr10	mRNA	15586623	15589226	+
Qrob_T0569270.2	subtilisin-like protease SBT1.7	57.09	0.09	-3.43	-8.83878	9.67698493765148e-19	2.04002e-17	0.39	Qrob_H2.3_Sc0000679	mRNA	273207	275190	+
Qrob_T0626460.2	protease 2-like	12.62	0.09	-3.43	-4.33197	1.47778016914624e-05	8.09796e-05	0.79	Qrob_Chr08	mRNA	63679890	63682955	-
Qrob_T0457730.2	phosphoenolpyruvate carboxykinase (ATP)-like	12.23	0.09	-3.42	-4.21156	2.53617788380562e-05	0.000133821	0.81	Qrob_Chr08	mRNA	35001719	35002893	+
Qrob_T0010150.2	protein GRAVITROPIC IN THE LIGHT 1	8.31	0.09	-3.42	-3.45639	0.000547468943986884	0.00220898	0.99	Qrob_Chr02	mRNA	60246657	60253655	+
Qrob_T0423310.2	uncharacterized LOC115963677	4.14	0.09	-3.41	-2.50572	0.0122200634165114	0.0341769	1.36	Qrob_Chr02	mRNA	88600747	88602984	+
Qrob_T0198370.2	organelle RRM domain-containing protein 2, mitochondrial-like	6.18	0.09	-3.4	-3.04249	0.0023462827544519	0.0081098	1.12	Qrob_Chr12	mRNA	2016721	2017603	-
Qrob_T0693400.2	probable xyloglucan endotransglucosylase/hydrolase protein 28	4.03	0.09	-3.4	-2.43815	0.0147628009402464	0.0400689	1.4	Qrob_Chr01	mRNA	6931034	6933831	+
Qrob_T0682800.2	peroxidase 7-like	507.67	0.1	-3.39	-24.8974	7.94788913745464e-137	3.84914e-134	0.14	Qrob_Chr03	mRNA	44915108	44916753	+
Qrob_T0511790.2		16.26	0.1	-3.39	-4.90985	9.11464226037152e-07	6.13543e-06	0.69	Qrob_H2.3_Sc0000103	mRNA	1616675	1620739	-
Qrob_T0615080.2	uncharacterized LOC115987395, transcript variant X4	10.12	0.1	-3.39	-3.82531	0.000130606213459546	0.000601319	0.89	Qrob_Chr07	mRNA	7874885	7876051	+
Qrob_T0337660.2	caffeic acid 3-O-methyltransferase-like	44.71	0.1	-3.38	-8.1119	4.98329014337604e-16	8.80627e-15	0.42	Qrob_Chr02	mRNA	51956786	51958822	-
Qrob_T0106780.2	peroxidase 64-like	106.8	0.1	-3.37	-11.7952	4.13334426531012e-32	1.71448e-30	0.29	Qrob_Chr11	mRNA	40081204	40082619	+
Qrob_T0171660.2	UDP-glycosyltransferase 75C1-like, transcript variant X1	16.1	0.1	-3.37	-4.68851	2.75196278732504e-06	1.7176e-05	0.72	Qrob_H2.3_Sc0000161	mRNA	906241	908114	+
Qrob_T0737930.2	transcription factor HY5	13.98	0.1	-3.37	-4.53133	5.86135685175075e-06	3.43459e-05	0.74	Qrob_H2.3_Sc0000879	mRNA	9313	11817	+
Qrob_T0213950.2	30S ribosomal protein S16-2, chloroplastic/mitochondrial	8.04	0.1	-3.37	-3.48303	0.000495772979460005	0.00202363	0.97	Qrob_Chr07	mRNA	40324641	40326258	-
Qrob_T0018830.2	beta-glucosidase 46-like	8.01	0.1	-3.37	-3.44681	0.000567240034849548	0.00228105	0.98	Qrob_Chr02	mRNA	110931059	110938082	-
Qrob_T0236700.2	cyclic nucleotide-gated ion channel 1-like	54.7	0.1	-3.36	-8.67077	4.29224546390482e-18	8.6809e-17	0.39	Qrob_Chr08	mRNA	67457823	67459369	-
Qrob_T0393830.2	probable 6-phosphogluconolactonase 1, transcript variant X5	3.99	0.1	-3.36	-2.44968	0.014298303304071	0.0389941	1.37	Qrob_Chr02	mRNA	97918504	97919803	-
Qrob_T0069980.2	beta-glucosidase 13-like	83.9	0.1	-3.35	-11.0293	2.76142950517768e-28	9.68338e-27	0.3	Qrob_Chr10	mRNA	12095642	12097839	+
Qrob_T0125170.2	ABC transporter C family member 2-like, transcript variant X4	3.95	0.1	-3.34	-2.3648	0.0180397868701893	0.0474677	1.41	Qrob_Chr11	mRNA	41116018	41117495	-
Qrob_T0689820.2	protein EXORDIUM-like	7.84	0.1	-3.33	-3.36942	0.000753277925377117	0.00295879	0.99	Qrob_H2.3_Sc0000732	mRNA	21761	25495	+
Qrob_T0527760.2	protein MIZU-KUSSEI 1-like	79.18	0.1	-3.31	-10.4398	1.63176653126184e-25	5.00679e-24	0.32	Qrob_Chr11	mRNA	38512274	38514775	+
Qrob_T0383670.2	E3 ubiquitin-protein ligase SINAT2, transcript variant X2	5.84	0.1	-3.31	-2.96989	0.00297906172826486	0.00997977	1.11	Qrob_Chr04	mRNA	23456932	23458619	+
Qrob_T0637060.2	ferredoxin-dependent glutamate synthase, chloroplastic	3.87	0.1	-3.31	-2.41185	0.0158718360373333	0.0425569	1.37	Qrob_Chr01	mRNA	5294212	5296216	+
Qrob_T0360030.2	glycine-rich RNA-binding protein RZ1A, transcript variant X2	3.88	0.1	-3.3	-2.40359	0.0162347596292638	0.0434001	1.37	Qrob_Chr03	mRNA	12615116	12616497	+
Qrob_T0030410.2		19.13	0.1	-3.28	-5.22811	1.71251725438361e-07	1.26962e-06	0.63	Qrob_Chr03	mRNA	50966326	50967073	-
Qrob_T0610270.2	elongation factor 1-alpha-like	3.9	0.1	-3.27	-2.35988	0.0182810463875204	0.0480109	1.39	Qrob_Chr11	mRNA	48408775	48410770	-
Qrob_T0360070.2		28.36	0.1	-3.26	-6.10178	1.04894838454184e-09	1.0288e-08	0.53	Qrob_Chr03	mRNA	12570273	12575884	+
Qrob_T0494340.2	BAHD acyltransferase DCR	24.12	0.11	-3.25	-5.7531	8.76209528871629e-09	7.72297e-08	0.57	Qrob_Chr10	mRNA	2921505	2926450	+
Qrob_T0686470.2		13.2	0.11	-3.25	-4.29318	1.76134245573489e-05	9.54962e-05	0.76	Qrob_H2.3_Sc0000927	mRNA	4666	6047	+
Qrob_T0411940.2	protein WVD2-like 3	11.42	0.1	-3.25	-4.01893	5.84620599028025e-05	0.000288193	0.81	Qrob_H2.3_Sc0000354	mRNA	624430	626312	+
Qrob_T0110250.2	7-deoxyloganetin glucosyltransferase-like	14.95	0.11	-3.24	-4.63286	3.60639979395468e-06	2.20406e-05	0.7	Qrob_Chr02	mRNA	114904669	114906604	-
Qrob_T0199020.2	non-functional NADPH-dependent codeinone reductase 2-like	7.48	0.11	-3.23	-3.11666	0.00182910001682841	0.00651085	1.04	Qrob_Chr03	mRNA	8605719	8606884	-
Qrob_T0597160.2	hyoscyamine 6-dioxygenase-like	534.21	0.11	-3.21	-9.79336	1.2023609694776e-22	3.14987e-21	0.33	Qrob_Chr06	mRNA	41627736	41630045	-
Qrob_T0627350.2	flavonoid 3',5'-methyltransferase-like, transcript variant X1	7.09	0.11	-3.2	-3.13667	0.00170881072868817	0.00613262	1.02	Qrob_Chr12	mRNA	35494081	35495675	+
Qrob_T0401680.2		57.41	0.11	-3.19	-8.82677	1.07741111523153e-18	2.26598e-17	0.36	Qrob_Chr11	mRNA	13298976	13299629	+
Qrob_T0337950.2	3-dehydroquinate synthase, chloroplastic	10.59	0.11	-3.18	-3.72597	0.0001945668033999	0.00086234	0.85	Qrob_Chr02	mRNA	7157060	7159698	-
Qrob_T0238400.2	pyruvate dehydrogenase E1 component subunit alpha-3, chloroplastic	5.48	0.11	-3.18	-2.74396	0.00607029622036995	0.0186065	1.16	Qrob_Chr06	mRNA	54639417	54641170	+
Qrob_T0405360.2	dehydrin ERD14-like	35.91	0.11	-3.16	-6.90047	5.18314430371249e-12	6.53601e-11	0.46	Qrob_Chr10	mRNA	10228037	10229966	+
Qrob_T0277650.2	putative FBD-associated F-box protein At5g56700	9.01	0.11	-3.16	-3.4471	0.000566632459233285	0.00227912	0.92	Qrob_Chr10	mRNA	41651733	41653705	-
Qrob_T0032980.2		484.51	0.11	-3.14	-22.1337	1.49686813178306e-108	4.064e-106	0.14	Qrob_Chr08	mRNA	20787940	20789820	-
Qrob_T0363800.2	probable LRR receptor-like serine/threonine-protein kinase At1g67720, transcript variant X3	8.75	0.11	-3.14	-3.44246	0.000576443408875381	0.00231391	0.91	Qrob_Chr09	mRNA	3804352	3807618	-
Qrob_T0396020.2	probable inactive purple acid phosphatase 27	108.61	0.11	-3.13	-11.1205	9.97584607229074e-29	3.5609e-27	0.28	Qrob_H2.3_Sc0000105	mRNA	364623	365588	+
Qrob_T0474980.2	uncharacterized LOC115972291	8.67	0.11	-3.12	-3.3641	0.000767944411263463	0.00301177	0.93	Qrob_Chr04	mRNA	16162707	16163463	+
Qrob_T0162980.2	transmembrane protein 184C-like, transcript variant X3	7.04	0.12	-3.12	-3.10285	0.00191669161831943	0.0067622	1	Qrob_Chr06	mRNA	46197708	46199278	+
Qrob_T0723570.2	protein SIEVE ELEMENT OCCLUSION B-like	5.13	0.12	-3.11	-2.66841	0.00762118875261286	0.0227228	1.16	Qrob_Chr05	mRNA	53276791	53278598	-
Qrob_T0614850.2	40S ribosomal protein S21-2-like	5.05	0.12	-3.11	-2.59598	0.00943210789959868	0.0272955	1.2	Qrob_Chr10	mRNA	8977615	8978132	+
Qrob_T0457180.2	uridine kinase-like protein 1, chloroplastic	46.32	0.12	-3.1	-7.8105	5.6962560173319e-15	9.37293e-14	0.4	Qrob_Chr08	mRNA	70318765	70320623	-
Qrob_T0023130.2		263.93	0.12	-3.08	-17.3872	1.0311469768297e-67	1.24008e-65	0.18	Qrob_Chr04	mRNA	7328243	7330634	-
Qrob_T0756070.2		80.34	0.12	-3.08	-10.1517	3.25718230316853e-24	9.30868e-23	0.3	Qrob_Chr11	mRNA	37059379	37061458	+
Qrob_T0491360.2	4-coumarate--CoA ligase-like 5	716.13	0.12	-3.06	-27.1187	5.92024115735172e-162	4.82204e-159	0.11	Qrob_H2.3_Sc0000239	mRNA	95136	100682	-
Qrob_T0737810.2	18.5 kDa class I heat shock protein-like	25.33	0.12	-3.06	-5.69666	1.22176234693174e-08	1.05609e-07	0.54	Qrob_Chr01	mRNA	10426007	10427431	-
Qrob_T0035660.2	superoxide dismutase [Mn], mitochondrial-like	10.05	0.12	-3.06	-3.62282	0.000291411107093641	0.00124655	0.85	Qrob_Chr06	mRNA	15120858	15122769	-
Qrob_T0448430.2	glycosyl hydrolase 5 family protein-like	11.53	0.12	-3.05	-4.0134	5.98505542985334e-05	0.000294228	0.76	Qrob_Chr10	mRNA	41442813	41443668	+
Qrob_T0073730.2	uncharacterized LOC115987945	474.3	0.12	-3.03	-21.7075	1.74215607016741e-104	4.5243e-102	0.14	Qrob_H2.3_Sc0000921	mRNA	28864	32754	+
Qrob_T0549580.2	dimethylnonatriene synthase-like	211.94	0.12	-3.03	-14.6511	1.32634479557329e-48	9.3203e-47	0.21	Qrob_Chr01	mRNA	45335996	45339139	+
Qrob_T0349730.2		4.95	0.12	-3.03	-2.59341	0.00950299945430455	0.0274785	1.17	Qrob_Chr11	mRNA	48649809	48651545	+
Qrob_T0163030.2	stress response protein NST1, transcript variant X1	71.91	0.12	-3.02	-9.64562	5.12993221033226e-22	1.30759e-20	0.31	Qrob_Chr06	mRNA	46273290	46275559	+
Qrob_T0457650.2	L-lactate dehydrogenase A-like	17.69	0.12	-3.02	-4.72858	2.2610051042783e-06	1.43095e-05	0.64	Qrob_Chr08	mRNA	69773931	69774730	-
Qrob_T0090950.2	RHOMBOID-like protein 2	14.54	0.12	-3.02	-4.41796	9.96365871348679e-06	5.62327e-05	0.68	Qrob_Chr07	mRNA	41682142	41684961	-
Qrob_T0416010.2	probable serine/threonine-protein kinase At1g01540	11.47	0.12	-3.02	-3.88402	0.000102743823547792	0.000482333	0.78	Qrob_Chr03	mRNA	42037663	42038261	+
Qrob_T0121030.2	uncharacterized LOC115954964	53.47	0.12	-3	-8.23908	1.73542997693288e-16	3.18945e-15	0.36	Qrob_Chr02	mRNA	47738540	47742402	-
Qrob_T0459650.2	glutathione S-transferase-like	25.69	0.12	-3	-5.59508	2.2052090920948e-08	1.84996e-07	0.54	Qrob_Chr02	mRNA	71232586	71237919	+
Qrob_T0036060.2	fatty acid amide hydrolase-like	19.11	0.12	-3	-5.0176	5.2319645258012e-07	3.64792e-06	0.6	Qrob_Chr06	mRNA	14447944	14450109	-
Qrob_T0261160.2		6.24	0.12	-3	-2.75154	0.00593155865471956	0.0182499	1.09	Qrob_Chr06	mRNA	45189733	45192315	+
Qrob_T0088560.2	pectinesterase inhibitor 4-like	41.31	0.13	-2.99	-7.28494	3.21805280800356e-13	4.54766e-12	0.41	Qrob_Chr07	mRNA	44072904	44079312	+
Qrob_T0420920.2	beta-glucosidase 42-like, transcript variant X2	17.28	0.13	-2.99	-4.47928	7.48957543158995e-06	4.31114e-05	0.67	Qrob_Chr04	mRNA	30649716	30651381	-
Qrob_T0033040.2	RNA-dependent RNA polymerase 2	6.53	0.13	-2.99	-2.91793	0.0035236751126701	0.0116025	1.02	Qrob_Chr08	mRNA	20701673	20702414	-
Qrob_T0310380.2	uncharacterized LOC115978978	17.21	0.13	-2.98	-4.54866	5.39880999361279e-06	3.18123e-05	0.66	Qrob_Chr01	mRNA	42821293	42821658	+
Qrob_T0442920.2	chalcone synthase 1	7.84	0.13	-2.98	-3.05556	0.00224638141154795	0.0077934	0.97	Qrob_Chr12	mRNA	18534826	18536283	+
Qrob_T0426500.2	glutamate decarboxylase 1, transcript variant X2	12.76	0.13	-2.97	-4.07921	4.5188609120885e-05	0.000228545	0.73	Qrob_Chr01	mRNA	42217202	42220091	+
Qrob_T0035400.2	endoglucanase 25	9.29	0.13	-2.96	-3.41607	0.000635311476981347	0.00253262	0.87	Qrob_Chr06	mRNA	15578434	15579290	-
Qrob_T0468050.2	hsp70 nucleotide exchange factor fes1-like	4.7	0.13	-2.95	-2.50376	0.0122882286264527	0.0343247	1.18	Qrob_H2.3_Sc0000161	mRNA	1179867	1180819	-
Qrob_T0224550.2	proline-rich protein 1-like	796.6	0.13	-2.94	-26.2138	1.84993827500843e-151	1.14307e-148	0.11	Qrob_Chr09	mRNA	43195092	43195382	+
Qrob_T0438990.2		457.15	0.13	-2.94	-22.3247	2.12526041331896e-110	5.85885e-108	0.13	Qrob_Chr08	mRNA	60717757	60721092	+
Qrob_T0686490.2	uncharacterized LOC115955518	159.3	0.13	-2.94	-13.6355	2.46163140094947e-42	1.4606e-40	0.22	Qrob_Chr09	mRNA	34705838	34708313	+
Qrob_T0283050.2	germin-like protein subfamily 3 member 2	18.56	0.13	-2.94	-4.71063	2.46954577212887e-06	1.55215e-05	0.62	Qrob_Chr10	mRNA	37132056	37136918	+
Qrob_T0224390.2	pathogenesis-related protein PRB1-3-like	285.2	0.13	-2.93	-16.9346	2.50037015578753e-64	2.78287e-62	0.17	Qrob_Chr09	mRNA	43454020	43457481	+
Qrob_T0357180.2	secoisolariciresinol dehydrogenase-like	107.17	0.13	-2.93	-11.3413	8.18810929625737e-30	3.12176e-28	0.26	Qrob_Chr05	mRNA	17701833	17705529	+
Qrob_T0541010.2	cellulose synthase-like protein D5	30.65	0.13	-2.93	-6.30825	2.82210161982039e-10	2.98945e-09	0.46	Qrob_Chr05	mRNA	85533	90326	+
Qrob_T0351380.2	uncharacterized LOC115978640	51.91	0.13	-2.92	-8.03451	9.39505367419617e-16	1.62343e-14	0.36	Qrob_Chr02	mRNA	89260369	89262243	+
Qrob_T0433700.2	calreticulin	10.69	0.13	-2.92	-3.70748	0.0002093310188627	0.00092117	0.79	Qrob_Chr10	mRNA	1296300	1297304	-
Qrob_T0412150.2	sucrose synthase 7-like	47.06	0.13	-2.91	-7.70641	1.29407740925523e-14	2.05027e-13	0.38	Qrob_H2.3_Sc0000358	mRNA	366880	369404	-
Qrob_T0008130.2	CTD nuclear envelope phosphatase 1 homolog, transcript variant X1	10.78	0.13	-2.91	-3.71852	0.00020039358071574	0.0008851	0.78	Qrob_Chr02	mRNA	84606265	84609080	+
Qrob_T0181490.2	bifunctional nuclease 2-like, transcript variant X4	5.99	0.13	-2.91	-2.78809	0.0053020123797394	0.0165488	1.04	Qrob_Chr08	mRNA	70865217	70866217	+
Qrob_T0226340.2		9.08	0.13	-2.9	-3.37216	0.000745823941609165	0.00293144	0.86	Qrob_Chr02	mRNA	76360918	76362495	+
Qrob_T0632400.2	protein PYRICULARIA ORYZAE RESISTANCE 21-like, transcript variant X1	53.27	0.14	-2.88	-8.09151	5.89277922225324e-16	1.03624e-14	0.36	Qrob_Chr02	mRNA	26079317	26082605	-
Qrob_T0478480.2	uncharacterized LOC115968804	5.94	0.14	-2.88	-2.76255	0.00573519908042966	0.0177035	1.04	Qrob_Chr03	mRNA	12866438	12870293	+
Qrob_T0053750.2		4.43	0.14	-2.88	-2.37823	0.0173957443915991	0.0460373	1.21	Qrob_Chr06	mRNA	47060041	47063723	-
Qrob_T0261440.2	probable xyloglucan endotransglucosylase/hydrolase protein B	50.63	0.14	-2.87	-7.86705	3.6309952095892e-15	6.07505e-14	0.37	Qrob_Chr06	mRNA	45535231	45536438	-
Qrob_T0592810.2	synaptotagmin-4, transcript variant X3	6.01	0.14	-2.87	-2.70427	0.00684548932963952	0.0206749	1.06	Qrob_Chr10	mRNA	44831406	44832970	+
Qrob_T0367140.2	uncharacterized LOC115973904	226.19	0.14	-2.86	-15.4772	4.94240102384734e-54	4.13845e-52	0.19	Qrob_Chr04	mRNA	39723659	39725245	+
Qrob_T0317690.2		10.43	0.14	-2.86	-3.48841	0.000485904334511995	0.00198697	0.82	Qrob_Chr12	mRNA	23346317	23346804	-
Qrob_T0187460.2	cell division protein FtsZ homolog 2-2, chloroplastic-like	8.61	0.14	-2.86	-3.22761	0.0012482851502644	0.00465002	0.89	Qrob_Chr02	mRNA	81652002	81654152	+
Qrob_T0436350.2	serine carboxypeptidase-like 25	233.51	0.14	-2.85	-15.2905	8.84112856833709e-53	6.94843e-51	0.19	Qrob_Chr05	mRNA	60335283	60336671	+
Qrob_T0491370.2	DNA (cytosine-5)-methyltransferase CMT2-like	54	0.14	-2.85	-8.168	3.13549987250952e-16	5.62976e-15	0.35	Qrob_H2.3_Sc0000239	mRNA	86345	91975	-
Qrob_T0415880.2	disease resistance response protein 206-like	19.33	0.14	-2.85	-4.5833	4.57703884767496e-06	2.73387e-05	0.62	Qrob_Chr03	mRNA	41672488	41676396	-
Qrob_T0436340.2	expansin-A12	298.98	0.14	-2.84	-17.654	9.47465699653383e-70	1.179e-67	0.16	Qrob_Chr05	mRNA	60379570	60381227	+
Qrob_T0090850.2	NADH-ubiquinone oxidoreductase 20.9 kDa subunit-like	10.31	0.14	-2.84	-3.56132	0.000369000804344707	0.00154525	0.8	Qrob_Chr07	mRNA	41574146	41575565	+
Qrob_T0280050.2		930.22	0.14	-2.83	-23.2856	6.20737619976872e-120	2.09868e-117	0.12	Qrob_Chr01	mRNA	32541990	32543546	+
Qrob_T0018220.2	cytochrome c6, chloroplastic, transcript variant X4	128.35	0.14	-2.83	-11.7583	6.39982625511965e-32	2.62422e-30	0.24	Qrob_Chr01	mRNA	31339623	31340642	-
Qrob_T0694390.2	guanosine nucleotide diphosphate dissociation inhibitor 2-like	5.7	0.14	-2.83	-2.57831	0.00992843762536847	0.0285474	1.1	Qrob_Chr10	mRNA	34722973	34723525	+
Qrob_T0438480.2	uncharacterized LOC115957799	32.28	0.14	-2.82	-5.70001	1.19800058344822e-08	1.03705e-07	0.49	Qrob_Chr05	mRNA	63656916	63659191	+
Qrob_T0030020.2	protein DOWNSTREAM OF FLC-like	27.33	0.14	-2.82	-5.52359	3.3214377035887e-08	2.71147e-07	0.51	Qrob_Chr03	mRNA	35707160	35708342	+
Qrob_T0393870.2	transmembrane 9 superfamily member 2-like, transcript variant X3	11.78	0.14	-2.82	-3.68137	0.000231985998614081	0.0010129	0.77	Qrob_Chr02	mRNA	97994680	97998502	-
Qrob_T0175530.2	uncharacterized LOC115976089	8.58	0.14	-2.82	-3.21603	0.00129976025843284	0.00481904	0.88	Qrob_Chr09	mRNA	40106596	40112820	-
Qrob_T0659080.2	xyloglucan 6-xylosyltransferase 2	8.43	0.14	-2.82	-3.12841	0.0017575609241707	0.00628743	0.9	Qrob_Chr02	mRNA	64017144	64020115	-
Qrob_T0473530.2	tetraspanin-3, transcript variant X2	5.59	0.14	-2.82	-2.6027	0.00924939130624269	0.0268405	1.08	Qrob_Chr01	mRNA	3879303	3881678	-
Qrob_T0457080.2	probable pectinesterase/pectinesterase inhibitor 46	653.25	0.14	-2.81	-23.5454	1.39853468569647e-122	5.11436e-120	0.12	Qrob_Chr05	mRNA	70598729	70599784	+
Qrob_T0368400.2	putative lipase YOR059C, transcript variant X3	8.56	0.14	-2.81	-3.22973	0.00123907655969197	0.00462274	0.87	Qrob_Chr11	mRNA	29447731	29448695	-
Qrob_T0470650.2	proteasome subunit alpha type-5	5.79	0.14	-2.81	-2.64514	0.00816574225154177	0.0241256	1.06	Qrob_H2.3_Sc0000298	mRNA	909349	916162	-
Qrob_T0155760.2	cytochrome P450 82G1-like	1725.53	0.14	-2.8	-25.255	9.98256792600231e-141	5.26111e-138	0.11	Qrob_Chr05	mRNA	44795301	44797142	+
Qrob_T0166780.2	tetraketide alpha-pyrone reductase 1-like	14.24	0.14	-2.8	-4.18652	2.83259827805336e-05	0.000148067	0.67	Qrob_Chr10	mRNA	17319039	17319865	+
Qrob_T0623080.2	WPP domain-interacting tail-anchored protein 2, transcript variant X2	8.58	0.14	-2.8	-2.98295	0.00285481590470837	0.00961749	0.94	Qrob_Chr02	mRNA	42164879	42166131	+
Qrob_T0139270.2	uncharacterized LOC115982837	5.67	0.14	-2.8	-2.64267	0.00822545954729526	0.024274	1.06	Qrob_Chr02	mRNA	30397300	30401107	-
Qrob_T0687100.2	uncharacterized oxidoreductase At4g09670	9.74	0.14	-2.79	-3.37846	0.00072891958272233	0.0028694	0.83	Qrob_Chr01	mRNA	10608349	10611072	-
Qrob_T0613690.2	peroxidase 7-like	1411.32	0.15	-2.78	-29.7099	5.71587836046527e-194	7.87868e-191	0.09	Qrob_Chr08	mRNA	37570972	37573619	+
Qrob_T0495540.2	auxin efflux carrier component 2-like	44.67	0.15	-2.77	-7.33638	2.19451321707911e-13	3.15092e-12	0.38	Qrob_Chr05	mRNA	60064225	60064932	+
Qrob_T0440030.2		143.94	0.15	-2.76	-12.6489	1.13521851263151e-36	5.68212e-35	0.22	Qrob_Chr12	mRNA	27921544	27923556	-
Qrob_T0413160.2	cyclin-dependent kinase B2-2	39.63	0.15	-2.75	-6.75063	1.47203471131938e-11	1.78467e-10	0.41	Qrob_Chr12	mRNA	34611370	34612504	-
Qrob_T0503600.2	receptor protein kinase-like protein ZAR1	10.79	0.15	-2.75	-3.42528	0.000614174363315865	0.00245382	0.8	Qrob_Chr12	mRNA	6246077	6249378	-
Qrob_T0136200.2	inactive protein kinase SELMODRAFT_444075, transcript variant X2	6.92	0.15	-2.75	-2.90713	0.00364767316858212	0.0119427	0.95	Qrob_Chr09	mRNA	38304072	38307519	-
Qrob_T0641250.2		102.94	0.15	-2.74	-10.8998	1.15533956669085e-27	3.94334e-26	0.25	Qrob_Chr06	mRNA	8987897	8995923	-
Qrob_T0008150.2	trafficking protein particle complex subunit 3	6.73	0.15	-2.74	-2.86985	0.0041066419486096	0.0132422	0.95	Qrob_Chr02	mRNA	84584838	84589581	+
Qrob_T0510990.2	aluminum-activated malate transporter 9-like	396.39	0.15	-2.73	-19.87	7.40041080799865e-88	1.38133e-85	0.14	Qrob_Chr08	mRNA	5618703	5619837	-
Qrob_T0178460.2		137.23	0.15	-2.72	-12.5468	4.13641142431973e-36	2.04752e-34	0.22	Qrob_Chr05	mRNA	16114053	16117299	+
Qrob_T0381230.2	pectin acetylesterase 6-like	41.76	0.15	-2.72	-6.75661	1.41256638769475e-11	1.71722e-10	0.4	Qrob_Chr10	mRNA	8347195	8349795	+
Qrob_T0623100.2	protein EXORDIUM-like 7	30.16	0.15	-2.72	-5.60134	2.12697551693932e-08	1.79272e-07	0.49	Qrob_Chr02	mRNA	42178603	42181270	-
Qrob_T0317570.2	mitochondrial import receptor subunit TOM5 homolog	6.72	0.15	-2.72	-2.80119	0.00509151458911707	0.0159809	0.97	Qrob_Chr12	mRNA	23619365	23623210	+
Qrob_T0387650.2	GDP-L-galactose phosphorylase 2	5.22	0.15	-2.72	-2.36973	0.0178012591168061	0.046902	1.15	Qrob_Chr02	mRNA	95991439	95993447	+
Qrob_T0483980.2		257.51	0.15	-2.71	-16.1374	1.39345319673919e-58	1.33526e-56	0.17	Qrob_Chr02	mRNA	84415182	84416988	-
Qrob_T0317100.2	patatin-like protein 2	58.62	0.15	-2.71	-7.73777	1.01176145617162e-14	1.61584e-13	0.35	Qrob_Chr07	mRNA	43832876	43834898	+
Qrob_T0693300.2	anthocyanidin 3-O-glucosyltransferase 2-like, transcript variant X2	203	0.15	-2.71	-6.23408	4.54444364189409e-10	4.67999e-09	0.44	Qrob_H2.3_Sc0000105	mRNA	1212648	1213464	-
Qrob_T0738970.2	DNA primase small subunit, transcript variant X1	14.83	0.15	-2.7	-3.9667	7.28734053741351e-05	0.000352353	0.68	Qrob_Chr08	mRNA	42247281	42249656	-
Qrob_T0202050.2	proteoglycan 4	13.46	0.15	-2.7	-3.81605	0.000135606051900531	0.000622101	0.71	Qrob_Chr03	mRNA	54298006	54305672	-
Qrob_T0718520.2	dnaJ protein ERDJ3B	5.21	0.15	-2.7	-2.46686	0.0136302972895531	0.0374833	1.09	Qrob_H2.3_Sc0000805	mRNA	78052	89560	-
Qrob_T0282170.2	glucan endo-1,3-beta-glucosidase-like	34.2	0.16	-2.69	-6.20168	5.58632749447541e-10	5.68112e-09	0.43	Qrob_Chr02	mRNA	92685617	92686845	-
Qrob_T0297590.2		15.99	0.15	-2.69	-4.2708	1.94773486488877e-05	0.000104778	0.63	Qrob_Chr02	mRNA	31590481	31594463	-
Qrob_T0188960.2	protein CHROMATIN REMODELING 24, transcript variant X1	13.21	0.16	-2.69	-3.92499	8.67335502725148e-05	0.000413016	0.68	Qrob_Chr10	mRNA	37669530	37672199	+
Qrob_T0107890.2	probable receptor-like serine/threonine-protein kinase At5g57670	32.97	0.16	-2.68	-6.09563	1.09007840769481e-09	1.06738e-08	0.44	Qrob_Chr05	mRNA	34417711	34423286	+
Qrob_T0623010.2	guanine nucleotide exchange factor SPIKE 1, transcript variant X1	27.5	0.16	-2.68	-5.66246	1.49216403410397e-08	1.28056e-07	0.47	Qrob_Chr02	mRNA	42040631	42047697	-
Qrob_T0472300.2	probable serine/threonine-protein kinase PIX7, transcript variant X3	18.55	0.16	-2.68	-4.66755	3.0480711139894e-06	1.88859e-05	0.57	Qrob_Chr11	mRNA	51914068	51917244	-
Qrob_T0422530.2	tubulin alpha chain-like	109.55	0.16	-2.67	-10.3911	2.72251883377388e-25	8.22678e-24	0.26	Qrob_Chr02	mRNA	36482092	36484985	+
Qrob_T0474610.2	homeobox-leucine zipper protein ATHB-12-like	14.38	0.16	-2.67	-3.99004	6.60625863847736e-05	0.000322555	0.67	Qrob_Chr05	mRNA	57215585	57216957	-
Qrob_T0640970.2	guanylate kinase 2	13.25	0.16	-2.67	-3.93646	8.26913543125631e-05	0.000395449	0.68	Qrob_Chr07	mRNA	45753774	45754869	-
Qrob_T0415270.2	putative lipid phosphate phosphatase 3, chloroplastic, transcript variant X1	11.86	0.16	-2.67	-3.72194	0.000197700234465737	0.000874714	0.72	Qrob_Chr08	mRNA	56719887	56721463	+
Qrob_T0066860.2	copper transporter 6-like	177.2	0.16	-2.66	-13.6961	1.07178644357641e-42	6.40178e-41	0.19	Qrob_Chr03	mRNA	27197868	27202665	+
Qrob_T0257000.2	dynamin-related protein 1C	22.23	0.16	-2.66	-4.8308	1.35982781586386e-06	8.90598e-06	0.55	Qrob_Chr01	mRNA	7666114	7669164	-
Qrob_T0322110.2	probable aldo-keto reductase 2	7.66	0.16	-2.66	-2.55888	0.0105011190585291	0.0299824	1.04	Qrob_Chr09	mRNA	12183303	12189467	-
Qrob_T0165570.2	mitochondrial import receptor subunit TOM40-1	5.33	0.16	-2.66	-2.47982	0.0131450247616476	0.0363721	1.07	Qrob_Chr05	mRNA	19016743	19019345	-
Qrob_T0245260.2	multicopper oxidase LPR2-like, transcript variant X2	1206.63	0.16	-2.65	-21.4751	2.66396499706867e-102	6.36475e-100	0.12	Qrob_Chr02	mRNA	96615151	96615867	-
Qrob_T0274410.2	uncharacterized LOC115974400	1006.23	0.16	-2.65	-20.857	1.31544913338933e-96	2.87458e-94	0.13	Qrob_Chr09	mRNA	11486103	11490578	+
Qrob_T0215160.2		524.97	0.16	-2.65	-19.3956	8.41466066901303e-84	1.38999e-81	0.14	Qrob_Chr12	mRNA	36129883	36134731	-
Qrob_T0247370.2	uncharacterized LOC115966786	24.8	0.16	-2.65	-5.31452	1.06941255955115e-07	8.11639e-07	0.5	Qrob_Chr03	mRNA	45584977	45588983	-
Qrob_T0111390.2	uncharacterized LOC115978739	8.7	0.16	-2.65	-2.90318	0.00369395172367411	0.0120766	0.91	Qrob_Chr02	mRNA	45745944	45747176	+
Qrob_T0640640.2	probable protein phosphatase 2C 15	34.06	0.16	-2.64	-5.8662	4.45908090561007e-09	4.0539e-08	0.45	Qrob_Chr02	mRNA	70067742	70070330	+
Qrob_T0137370.2		21.95	0.16	-2.64	-4.93666	7.94712881290704e-07	5.4064e-06	0.53	Qrob_Chr03	mRNA	46540230	46541967	+
Qrob_T0479220.2	sodium/hydrogen exchanger 1-like, transcript variant X1	17.09	0.16	-2.64	-4.27721	1.89250943492057e-05	0.000102144	0.62	Qrob_Chr04	mRNA	33458389	33460444	+
Qrob_T0705210.2	probable fructokinase-6, chloroplastic	11.56	0.16	-2.64	-3.6616	0.00025064155142877	0.00108773	0.72	Qrob_Chr08	mRNA	64067170	64068413	-
Qrob_T0248580.2	cytochrome P450 82G1-like	870.17	0.16	-2.63	-20.8404	1.86439823173131e-96	4.02508e-94	0.13	Qrob_Chr01	mRNA	39853364	39855178	+
Qrob_T0304250.2	benzyl alcohol O-benzoyltransferase-like	134.86	0.16	-2.63	-11.8046	3.69740853937505e-32	1.53721e-30	0.22	Qrob_Chr07	mRNA	26445263	26450111	-
Qrob_T0366610.2		24.07	0.16	-2.63	-5.1749	2.28036143352824e-07	1.66851e-06	0.51	Qrob_Chr02	mRNA	107949779	107955835	-
Qrob_T0630810.2	probable serine/threonine-protein kinase At1g54610	16.51	0.16	-2.63	-4.3314	1.48166179514654e-05	8.11675e-05	0.61	Qrob_Chr02	mRNA	26228876	26230078	+
Qrob_T0337570.2	ras-related protein Rab7	7.69	0.16	-2.63	-2.99566	0.00273853238110189	0.00928686	0.88	Qrob_Chr02	mRNA	51672242	51673042	-
Qrob_T0491340.2	protein yippee-like At4g27745	308.16	0.16	-2.62	-16.8088	2.10439002475517e-63	2.258e-61	0.16	Qrob_H2.3_Sc0000239	mRNA	122235	124570	-
Qrob_T0463170.2	protein SIEVE ELEMENT OCCLUSION B-like	155.44	0.16	-2.62	-12.8236	1.20981017702871e-37	6.28365e-36	0.2	Qrob_Chr03	mRNA	52095714	52096442	+
Qrob_T0321590.2	beta-glucosidase 45-like, transcript variant X1	48.16	0.16	-2.62	-7.17982	6.98028978829543e-13	9.57732e-12	0.37	Qrob_Chr09	mRNA	12996441	12999652	-
Qrob_T0211060.2	uncharacterized LOC115977898	33.42	0.16	-2.62	-5.94238	2.80905749779597e-09	2.61619e-08	0.44	Qrob_Chr06	mRNA	4286735	4290010	-
Qrob_T0459680.2	telomerase Cajal body protein 1	15.63	0.16	-2.62	-3.84497	0.000120566434286023	0.000559407	0.68	Qrob_Chr02	mRNA	71260980	71262390	+
Qrob_T0534560.2	pectinesterase inhibitor 9-like	12.57	0.16	-2.62	-3.74369	0.000181338241222983	0.000809114	0.7	Qrob_Chr08	mRNA	12245230	12250134	+
Qrob_T0451560.2	solute carrier family 25 member 44-like	6.47	0.16	-2.62	-2.61105	0.00902641822494736	0.0263213	1	Qrob_Chr10	mRNA	11153749	11154409	+
Qrob_T0222790.2		99.88	0.16	-2.61	-9.82766	8.5587245034555e-23	2.25535e-21	0.27	Qrob_Chr07	mRNA	24442332	24443035	-
Qrob_T0053840.2	FT-interacting protein 7	71.13	0.16	-2.61	-7.77378	7.61800631018459e-15	1.2376e-13	0.34	Qrob_Chr06	mRNA	46854711	46857276	-
Qrob_T0663580.2	germin-like protein subfamily 1 member 7	15.49	0.16	-2.61	-4.093	4.25833020765274e-05	0.000216653	0.64	Qrob_Chr05	mRNA	64032978	64033812	+
Qrob_T0365430.2	30S ribosomal protein S21, chloroplastic, transcript variant X1	6.32	0.16	-2.61	-2.69584	0.0070211620269601	0.0211201	0.97	Qrob_Chr02	mRNA	85173848	85175296	-
Qrob_T0527580.2	clathrin heavy chain 1	5.06	0.16	-2.61	-2.36374	0.0180914001265906	0.0475825	1.11	Qrob_Chr02	mRNA	99428281	99430162	-
Qrob_T0457090.2		346.67	0.16	-2.6	-17.4765	2.16311275070733e-68	2.65485e-66	0.15	Qrob_Chr05	mRNA	70601222	70602076	+
Qrob_T0602100.2	inactive leucine-rich repeat receptor-like serine/threonine-protein kinase At1g60630	20.42	0.16	-2.6	-4.73759	2.16276078596048e-06	1.37184e-05	0.55	Qrob_Chr01	mRNA	29123059	29125450	-
Qrob_T0660350.2	probable sugar phosphate/phosphate translocator At1g12500	13.9	0.16	-2.6	-3.91145	9.1745052819886e-05	0.0004348	0.67	Qrob_Chr01	mRNA	39742473	39743484	+
Qrob_T0707320.2	hydroxymethylglutaryl-CoA synthase	6.41	0.16	-2.6	-2.6932	0.00707697062181838	0.0212737	0.97	Qrob_Chr10	mRNA	1089511	1094125	-
Qrob_T0581470.2	mitochondrial phosphate carrier protein 3, mitochondrial-like	5.13	0.17	-2.6	-2.39152	0.0167787235632161	0.0446477	1.09	Qrob_Chr10	mRNA	25366794	25367665	+
Qrob_T0137680.2	uncharacterized LOC115976977	60.96	0.17	-2.59	-8.06634	7.24372541327205e-16	1.26511e-14	0.32	Qrob_Chr08	mRNA	2909274	2918562	-
Qrob_T0753470.2	putative calcium-transporting ATPase 13, plasma membrane-type	175.33	0.17	-2.58	-12.9936	1.33052803765846e-38	7.15968e-37	0.2	Qrob_Chr10	mRNA	18128512	18128979	+
Qrob_T0404950.2	probable rhamnogalacturonate lyase B, transcript variant X1	48.49	0.17	-2.58	-7.05155	1.76933902849431e-12	2.35199e-11	0.37	Qrob_Chr01	mRNA	359986	364445	+
Qrob_T0107350.2	serine/threonine-protein kinase ppk15, transcript variant X1	8.82	0.17	-2.58	-3.08284	0.00205033962747841	0.00718421	0.84	Qrob_Chr12	mRNA	16804604	16809334	-
Qrob_T0765770.2	polyadenylate-binding protein RBP47-like	7.34	0.17	-2.58	-2.7088	0.00675276395108938	0.0204293	0.95	Qrob_H2.3_Sc0001070	mRNA	34130	35188	+
Qrob_T0656020.2	glucan endo-1,3-beta-glucosidase 1	242.6	0.17	-2.57	-15.3764	2.35698243083506e-53	1.90247e-51	0.17	Qrob_Chr12	mRNA	37413638	37418720	+
Qrob_T0107270.2		92.05	0.17	-2.57	-9.24287	2.39973127413246e-20	5.57005e-19	0.28	Qrob_Chr12	mRNA	16611586	16618943	+
Qrob_T0208110.2	uncharacterized LOC115966103, transcript variant X2	51.18	0.17	-2.57	-7.26334	3.77656834223975e-13	5.3118e-12	0.35	Qrob_Chr03	mRNA	14167717	14169652	+
Qrob_T0367610.2	tubulin beta-2 chain-like	29.58	0.17	-2.57	-5.6516	1.58959062719468e-08	1.35832e-07	0.45	Qrob_Chr02	mRNA	33856510	33859808	-
Qrob_T0478890.2	DNA repair protein RadA, transcript variant X1	15.88	0.17	-2.57	-4.17024	3.04284105166323e-05	0.000158548	0.62	Qrob_Chr05	mRNA	48152259	48156281	+
Qrob_T0384430.2		9.03	0.17	-2.57	-2.81073	0.004942877180606	0.0155771	0.92	Qrob_H2.3_Sc0000336	mRNA	19245	20778	-
Qrob_T0304830.2		131.24	0.17	-2.56	-11.7352	8.40972599539242e-32	3.4405e-30	0.22	Qrob_Chr02	mRNA	27179054	27179671	+
Qrob_T0158000.2	tubulin beta-1 chain	21.67	0.17	-2.56	-4.62785	3.69479569997965e-06	2.25501e-05	0.55	Qrob_Chr11	mRNA	43430255	43432736	-
Qrob_T0417190.2	uncharacterized LOC115974614, transcript variant X2	6.29	0.17	-2.56	-2.55698	0.0105584869711215	0.0301174	1	Qrob_Chr06	mRNA	30073543	30075038	+
Qrob_T0227100.2	GDSL esterase/lipase CPRD49-like	56.98	0.17	-2.55	-7.61374	2.66270280019251e-14	4.07803e-13	0.33	Qrob_H2.3_Sc0000164	mRNA	496303	498129	+
Qrob_T0652490.2	homeobox-leucine zipper protein ATHB-8	11.84	0.17	-2.55	-3.23347	0.00122297364174722	0.00457123	0.79	Qrob_Chr04	mRNA	19208511	19210949	+
Qrob_T0055400.2	shikimate O-hydroxycinnamoyltransferase-like	295.7	0.17	-2.54	-16.5323	2.14905222349235e-61	2.21315e-59	0.15	Qrob_Chr03	mRNA	16120912	16123066	-
Qrob_T0006190.2	L-ascorbate oxidase homolog	20.65	0.17	-2.54	-4.62525	3.74148106375132e-06	2.27807e-05	0.55	Qrob_Chr06	mRNA	20332650	20333836	+
Qrob_T0721840.2	probable inactive chitinase-like protein LaCIC	114.78	0.17	-2.53	-10.7127	8.87683796049451e-27	2.91326e-25	0.24	Qrob_Chr02	mRNA	48466703	48470188	+
Qrob_T0622190.2	probable beta-D-xylosidase 2	79.81	0.17	-2.53	-8.91702	4.79022836132322e-19	1.03168e-17	0.28	Qrob_Chr05	mRNA	3145377	3146058	+
Qrob_T0746000.2		68.42	0.17	-2.53	-8.44222	3.11374944202866e-17	6.00036e-16	0.3	Qrob_Chr01	mRNA	12681660	12688731	-
Qrob_T0261170.2	LOB domain-containing protein 40-like	31.66	0.17	-2.53	-5.32332	1.01887813092714e-07	7.74927e-07	0.48	Qrob_Chr06	mRNA	45195063	45197237	+
Qrob_T0457740.2		23.07	0.17	-2.53	-4.93533	8.00138038907034e-07	5.44124e-06	0.51	Qrob_Chr08	mRNA	34994495	34996448	+
Qrob_T0405330.2	WD repeat and HMG-box DNA-binding protein 1	19.32	0.17	-2.53	-4.52011	6.18060905124378e-06	3.60985e-05	0.56	Qrob_Chr10	mRNA	10083399	10085598	+
Qrob_T0629370.2	arginine decarboxylase-like	8.24	0.17	-2.53	-2.91716	0.00353229435333068	0.0116223	0.87	Qrob_Chr05	mRNA	24712454	24716130	+
Qrob_T0409890.2	protein SIEVE ELEMENT OCCLUSION B-like	647.51	0.17	-2.52	-19.9163	2.93735360397156e-88	5.59941e-86	0.13	Qrob_Chr07	mRNA	39477394	39480022	+
Qrob_T0532880.2		38.61	0.17	-2.52	-5.944	2.78141626478898e-09	2.59314e-08	0.42	Qrob_Chr02	mRNA	9050082	9051461	-
Qrob_T0763000.2	F-box protein SKIP2-like	17.74	0.17	-2.52	-4.2973	1.72887271530125e-05	9.38778e-05	0.59	Qrob_Chr10	mRNA	2052605	2054554	+
Qrob_T0361600.2	protein IQ-DOMAIN 14-like, transcript variant X1	12.03	0.17	-2.52	-3.61908	0.000295657046604339	0.0012614	0.7	Qrob_Chr03	mRNA	23440650	23441543	-
Qrob_T0451550.2	protein AGENET DOMAIN (AGD)-CONTAINING P1-like	6.09	0.18	-2.51	-2.53598	0.0112133345551868	0.0317127	0.99	Qrob_Chr10	mRNA	11160167	11161110	+
Qrob_T0486620.2	60S ribosomal protein L38	5.79	0.18	-2.51	-2.42437	0.0153348725790199	0.0413834	1.04	Qrob_Chr09	mRNA	582864	584190	-
Qrob_T0274450.2	IST1-like protein	45.71	0.18	-2.5	-6.61097	3.81813835318732e-11	4.40833e-10	0.38	Qrob_Chr09	mRNA	11556860	11562832	-
Qrob_T0441170.2	coatomer subunit beta-1-like	6.96	0.18	-2.5	-2.5739	0.0100559530080894	0.0288817	0.97	Qrob_H2.3_Sc0000898	mRNA	113745	117464	-
Qrob_T0398210.2		99.13	0.18	-2.49	-9.80154	1.10881252743136e-22	2.90905e-21	0.25	Qrob_Chr08	mRNA	63309661	63311351	-
Qrob_T0504410.2	NAC domain-containing protein 22	66.35	0.18	-2.49	-8.22755	1.91076258966939e-16	3.50092e-15	0.3	Qrob_Chr01	mRNA	4572695	4576958	+
Qrob_T0618950.2	tyrosine/DOPA decarboxylase 2-like	863.89	0.18	-2.48	-24.7721	1.79037006728462e-135	8.22606e-133	0.1	Qrob_Chr05	mRNA	25488224	25489800	-
Qrob_T0737550.2	major latex allergen Hev b 5-like	54.56	0.18	-2.48	-7.26488	3.73382178313364e-13	5.2558e-12	0.34	Qrob_Chr03	mRNA	27058646	27059948	+
Qrob_T0503490.2		44.76	0.18	-2.48	-6.40352	1.51832231960519e-10	1.6469e-09	0.39	Qrob_Chr01	mRNA	15088232	15090416	-
Qrob_T0381300.2	cytokinin dehydrogenase 6-like	33.49	0.18	-2.48	-5.35112	8.74098392940258e-08	6.71942e-07	0.46	Qrob_Chr10	mRNA	8234187	8239656	-
Qrob_T0264600.2	endoglucanase 11-like	152.67	0.18	-2.47	-11.5309	9.22130769823439e-31	3.63957e-29	0.21	Qrob_Chr12	mRNA	22402388	22403663	+
Qrob_T0311870.2	peroxidase 27-like	108.82	0.18	-2.47	-10.1465	3.43485465793366e-24	9.78524e-23	0.24	Qrob_Chr05	mRNA	57642487	57656980	-
Qrob_T0059350.2	perakine reductase-like	6.82	0.18	-2.47	-2.54566	0.0109071627118528	0.0309592	0.97	Qrob_Chr02	mRNA	4884201	4885544	+
Qrob_T0102040.2		274.69	0.18	-2.46	-14.6551	1.24979013969795e-48	8.85177e-47	0.17	Qrob_Chr08	mRNA	60385136	60397350	+
Qrob_T0314030.2	protein FANTASTIC FOUR 1	127.94	0.18	-2.46	-11.1891	4.61264376812013e-29	1.67316e-27	0.22	Qrob_Chr06	mRNA	421722	423330	-
Qrob_T0224430.2		59.05	0.18	-2.45	-6.98375	2.87393916681664e-12	3.73445e-11	0.35	Qrob_Chr09	mRNA	43340077	43348894	+
Qrob_T0510930.2	GDSL esterase/lipase At1g31550-like, transcript variant X1	36.21	0.18	-2.45	-5.78198	7.38251396170177e-09	6.57165e-08	0.42	Qrob_Chr02	mRNA	20859472	20862634	-
Qrob_T0097090.2	mitochondrial outer membrane protein porin of 36 kDa	10.52	0.18	-2.45	-3.32621	0.000880342710620438	0.00340489	0.74	Qrob_Chr06	mRNA	38657893	38659489	-
Qrob_T0719040.2		591.77	0.18	-2.44	-19.7227	1.37730145506087e-86	2.3961e-84	0.12	Qrob_Chr08	mRNA	32993658	32994452	+
Qrob_T0600940.2	uclacyanin 1-like	125.98	0.18	-2.44	-10.8883	1.31073566584438e-27	4.46522e-26	0.22	Qrob_Chr02	mRNA	4411759	4415315	+
Qrob_T0289920.2		21.45	0.18	-2.44	-4.57115	4.85054526013463e-06	2.88186e-05	0.53	Qrob_Chr11	mRNA	19144562	19147959	-
Qrob_T0318340.2	endoglucanase 1-like	13.7	0.18	-2.44	-3.76404	0.000167193019059895	0.000752747	0.65	Qrob_Chr02	mRNA	8660645	8665799	+
Qrob_T0586430.2	probable glutathione S-transferase	6.78	0.18	-2.44	-2.61545	0.00891102186660449	0.026029	0.93	Qrob_Chr10	mRNA	46055945	46057984	-
Qrob_T0489140.2	transcription factor bHLH84-like	502.39	0.19	-2.43	-18.9523	4.22475361152281e-80	6.30861e-78	0.13	Qrob_Chr09	mRNA	41004816	41009009	-
Qrob_T0317040.2	cytochrome P450 CYP736A12-like	66.57	0.19	-2.43	-7.85436	4.01833822795551e-15	6.6981e-14	0.31	Qrob_Chr07	mRNA	43705475	43707697	+
Qrob_T0310940.2	WAT1-related protein At5g40240-like	31.14	0.19	-2.43	-5.467	4.57708749517153e-08	3.66966e-07	0.45	Qrob_Chr05	mRNA	32207782	32209992	+
Qrob_T0101250.2	laccase-17-like	440.3	0.19	-2.41	-16.0283	8.10875701371275e-58	7.37568e-56	0.15	Qrob_Chr02	mRNA	15736273	15738825	+
Qrob_T0466500.2	uncharacterized LOC115995413, transcript variant X1	78.12	0.19	-2.41	-8.26585	1.38706271903445e-16	2.56235e-15	0.29	Qrob_Chr08	mRNA	40747214	40747770	+
Qrob_T0178310.2	thaumatin-like protein	54.69	0.19	-2.41	-7.11247	1.13986464334657e-12	1.54036e-11	0.34	Qrob_Chr02	mRNA	41873733	41874539	-
Qrob_T0559380.2	calcium-binding protein KIC	40.54	0.19	-2.41	-6.22708	4.7521411314894e-10	4.87149e-09	0.39	Qrob_Chr03	mRNA	19692690	19696112	-
Qrob_T0751270.2	nucleobase-ascorbate transporter 6-like, transcript variant X3	20.26	0.19	-2.41	-4.49725	6.88391687508504e-06	3.98813e-05	0.54	Qrob_H2.3_Sc0000482	mRNA	368168	371598	-
Qrob_T0196750.2	probable leucine-rich repeat receptor-like protein kinase At1g35710	12.18	0.19	-2.41	-3.46791	0.000524516388376353	0.00212739	0.7	Qrob_Chr06	mRNA	29363720	29365913	+
Qrob_T0201290.2	trifunctional UDP-glucose 4,6-dehydratase/UDP-4-keto-6-deoxy-D-glucose 3,5-epimerase/UDP-4-keto-L-rhamnose-reductase RHM2-like	205.06	0.19	-2.4	-12.5035	7.14442218155361e-36	3.49784e-34	0.19	Qrob_Chr07	mRNA	30395858	30399183	-
Qrob_T0551190.2	rac-like GTP-binding protein RAC2	91.92	0.19	-2.4	-9.3142	1.22874562289713e-20	2.92791e-19	0.26	Qrob_Chr06	mRNA	8678380	8687004	-
Qrob_T0505550.2	capsanthin/capsorubin synthase, chromoplastic-like	13.42	0.19	-2.4	-3.51634	0.000437539294065241	0.00180443	0.68	Qrob_Chr02	mRNA	93266307	93266793	+
Qrob_T0317610.2		10.26	0.19	-2.4	-2.88531	0.00391026181295719	0.0126797	0.83	Qrob_Chr12	mRNA	23577573	23580188	+
Qrob_T0724210.2	serine/threonine-protein phosphatase 2A 65 kDa regulatory subunit A beta isoform-like, transcript variant X2	7.73	0.19	-2.4	-2.79403	0.0052056451390444	0.0162821	0.86	Qrob_Chr08	mRNA	61075620	61077963	-
Qrob_T0237590.2	reticulon-like protein B14	304.4	0.19	-2.39	-15.3849	2.06740016144408e-53	1.67628e-51	0.16	Qrob_Chr08	mRNA	36909650	36910186	+
Qrob_T0137120.2	gibberellin-regulated protein 14-like	200.61	0.19	-2.39	-13.5818	5.13297049047483e-42	2.99602e-40	0.18	Qrob_Chr03	mRNA	46162227	46167501	+
Qrob_T0742260.2	peroxidase 73-like	43.47	0.19	-2.39	-6.49231	8.4532684484188e-11	9.42589e-10	0.37	Qrob_Chr02	mRNA	87899816	87907319	+
Qrob_T0562570.2	uncharacterized LOC115977086, transcript variant X2	14.43	0.19	-2.39	-3.84024	0.000122915541023704	0.000569128	0.62	Qrob_Chr05	mRNA	25662024	25662286	+
Qrob_T0383660.2	transmembrane protein 87B	5.59	0.19	-2.39	-2.39393	0.0166690907864029	0.0444088	1	Qrob_Chr04	mRNA	23444533	23446335	+
Qrob_T0452200.2	dirigent protein 22-like	295.68	0.19	-2.38	-14.648	1.38747445423389e-48	9.71178e-47	0.16	Qrob_Chr10	mRNA	14557890	14558287	+
Qrob_T0045500.2	cell division control protein 45 homolog	38.55	0.19	-2.38	-6.06945	1.28350263559992e-09	1.25131e-08	0.39	Qrob_Chr07	mRNA	49752587	49753058	+
Qrob_T0089600.2	heavy metal-associated isoprenylated plant protein 26-like	31.36	0.19	-2.38	-5.29671	1.1790724957447e-07	8.89217e-07	0.45	Qrob_Chr02	mRNA	29500261	29505752	+
Qrob_T0531040.2	probable amidase At4g34880, transcript variant X1	26.4	0.19	-2.38	-5.05502	4.30340807567062e-07	3.03833e-06	0.47	Qrob_Chr03	mRNA	20982064	20985018	-
Qrob_T0678340.2	deoxyuridine 5'-triphosphate nucleotidohydrolase-like, transcript variant X1	21.99	0.19	-2.38	-4.70837	2.49700240824772e-06	1.56886e-05	0.5	Qrob_Chr06	mRNA	25001205	25002903	+
Qrob_T0468600.2	abscisic acid receptor PYR1-like	6.63	0.19	-2.38	-2.51287	0.011975238992216	0.0336128	0.95	Qrob_Chr08	mRNA	23628244	23634490	-
Qrob_T0184670.2	transcription factor MYBS1	404.07	0.19	-2.37	-16.8473	1.09875585909185e-63	1.18606e-61	0.14	Qrob_Chr06	mRNA	11064552	11065289	-
Qrob_T0743730.2		131.5	0.19	-2.37	-10.4306	1.79766666312795e-25	5.49699e-24	0.23	Qrob_Chr05	mRNA	68597838	68599199	+
Qrob_T0126540.2	kinesin-like protein KIN-13B, transcript variant X1	37.66	0.19	-2.37	-5.94523	2.76062716980989e-09	2.57644e-08	0.4	Qrob_Chr08	mRNA	68729827	68730434	+
Qrob_T0053220.2	uncharacterized LOC115985691, transcript variant X1	29.35	0.19	-2.37	-5.21802	1.80846647504114e-07	1.33853e-06	0.45	Qrob_Chr06	mRNA	47846028	47851389	+
Qrob_T0200010.2	50S ribosomal protein L21, chloroplastic	16.52	0.19	-2.37	-3.97058	7.1698598770489e-05	0.000347328	0.6	Qrob_Chr06	mRNA	43878135	43880384	+
Qrob_T0739270.2		170.87	0.19	-2.36	-12.3733	3.64552447895241e-35	1.73274e-33	0.19	Qrob_Chr07	mRNA	51209024	51210081	+
Qrob_T0303800.2	annexin D2	73.75	0.2	-2.36	-7.99219	1.32562924796917e-15	2.27311e-14	0.29	Qrob_Chr08	mRNA	66198296	66202465	-
Qrob_T0349700.2	uncharacterized LOC115974231, transcript variant X1	47.14	0.19	-2.36	-6.79577	1.07738054411191e-11	1.32502e-10	0.35	Qrob_Chr11	mRNA	48593058	48594920	+
Qrob_T0305250.2	glycerol-3-phosphate 2-O-acyltransferase 4-like	53.21	0.19	-2.36	-6.60264	4.0389879943091e-11	4.64535e-10	0.36	Qrob_Chr03	mRNA	959792	964615	-
Qrob_T0371950.2	GDSL esterase/lipase At4g10955	12.97	0.2	-2.36	-3.39303	0.000691247335028121	0.00273311	0.69	Qrob_Chr01	mRNA	9212926	9214020	+
Qrob_T0056550.2	uncharacterized LOC115974943	8.52	0.19	-2.36	-2.79287	0.00522434094532435	0.016332	0.85	Qrob_Chr03	mRNA	31483169	31486436	-
Qrob_T0018710.2	somatic embryogenesis receptor kinase 2	21.88	0.2	-2.35	-4.58734	4.48939498512553e-06	2.6842e-05	0.51	Qrob_Chr02	mRNA	111103862	111109093	+
Qrob_T0255620.2		14.31	0.2	-2.35	-3.68523	0.000228497090879658	0.000998644	0.64	Qrob_Chr06	mRNA	26017411	26019368	+
Qrob_T0187390.2	ribosomal protein S14, mitochondrial-like	14.27	0.2	-2.35	-3.65876	0.000253438803583083	0.00109828	0.64	Qrob_Chr02	mRNA	81531155	81531529	-
Qrob_T0135910.2	putative pectinesterase 11	167.67	0.2	-2.34	-11.265	1.95272071376672e-29	7.2146e-28	0.21	Qrob_Chr09	mRNA	39004486	39010289	-
Qrob_T0454760.2	DNA damage-repair/toleration protein DRT100-like	45.81	0.2	-2.34	-6.25944	3.8636618525012e-10	4.01816e-09	0.37	Qrob_Chr08	mRNA	61772256	61774510	-
Qrob_T0498030.2		17.37	0.2	-2.34	-4.08232	4.45878971757241e-05	0.000225889	0.57	Qrob_Chr04	mRNA	478324	479886	-
Qrob_T0050570.2	cinnamoyl-CoA reductase 1	11.66	0.2	-2.34	-3.27756	0.00104706908079461	0.00397678	0.71	Qrob_Chr09	mRNA	2458130	2460648	+
Qrob_T0606250.2	importin beta-like SAD2 homolog, transcript variant X1	10.62	0.2	-2.34	-3.00423	0.00266251263230489	0.00907026	0.78	Qrob_Chr02	mRNA	103289468	103292323	-
Qrob_T0270730.2	WRKY DNA-binding transcription factor 70	131.13	0.2	-2.33	-10.8128	2.99467454075675e-27	1.00678e-25	0.22	Qrob_Chr01	mRNA	19652521	19655136	+
Qrob_T0492610.2	polygalacturonase-1 non-catalytic subunit beta-like, transcript variant X2	4403.45	0.2	-2.32	-31.9727	2.61279524901164e-224	3.90156e-221	0.07	Qrob_Chr12	mRNA	2680982	2681762	-
Qrob_T0184690.2	uncharacterized LOC115989170	379.17	0.2	-2.32	-17.236	1.42592745478588e-66	1.65917e-64	0.13	Qrob_Chr06	mRNA	11043704	11044735	-
Qrob_T0662760.2		277.39	0.2	-2.32	-14.4176	4.01220543033071e-47	2.67267e-45	0.16	Qrob_Chr12	mRNA	33280931	33283653	+
Qrob_T0713590.2		136.2	0.2	-2.32	-10.6452	1.83600019975379e-26	5.9385e-25	0.22	Qrob_Chr01	mRNA	20534481	20537003	-
Qrob_T0640980.2	cell division cycle protein 48 homolog	72.82	0.2	-2.32	-8.07639	6.67128283298448e-16	1.17084e-14	0.29	Qrob_Chr07	mRNA	45766072	45767057	-
Qrob_T0587340.2	auxin response factor 9	16.8	0.2	-2.32	-3.90996	9.23099073269137e-05	0.000437362	0.59	Qrob_Chr02	mRNA	93586685	93591210	+
Qrob_T0064730.2	luminal-binding protein 5	8.78	0.2	-2.32	-2.79676	0.00516171877262056	0.0161673	0.83	Qrob_Chr02	mRNA	78377538	78379023	-
Qrob_T0341280.2	probable dolichyl-diphosphooligosaccharide--protein glycosyltransferase subunit 3B	6.42	0.2	-2.32	-2.47292	0.0134015782086415	0.0369451	0.94	Qrob_H2.3_Sc0000221	mRNA	762400	764846	-
Qrob_T0251970.2		6.56	0.2	-2.31	-2.42831	0.0151694020189446	0.0410159	0.95	Qrob_Chr01	mRNA	18336970	18337976	+
Qrob_T0120770.2	phosphatidate cytidylyltransferase 2-like, transcript variant X2	7.21	0.2	-2.3	-2.54136	0.0110421830010169	0.0312929	0.9	Qrob_Chr02	mRNA	48120681	48121447	-
Qrob_T0475490.2	protein LONGIFOLIA 1	91.89	0.2	-2.29	-8.47438	2.36338428206325e-17	4.61323e-16	0.27	Qrob_Chr02	mRNA	92097918	92102063	+
Qrob_T0426920.2	thaumatin-like protein	69.75	0.2	-2.29	-7.74483	9.57097306421378e-15	1.53538e-13	0.3	Qrob_Chr10	mRNA	22972965	22974229	-
Qrob_T0701460.2		32.63	0.2	-2.29	-5.48915	4.03867728762077e-08	3.26428e-07	0.42	Qrob_Chr06	mRNA	8564455	8565170	-
Qrob_T0199530.2		21.86	0.2	-2.29	-4.50913	6.50938265943012e-06	3.7883e-05	0.51	Qrob_Chr06	mRNA	43171085	43171969	+
Qrob_T0081130.2		265.45	0.21	-2.28	-13.3679	9.31856601613762e-41	5.30093e-39	0.17	Qrob_Chr11	mRNA	4348722	4350528	+
Qrob_T0477140.2	hippocampus abundant transcript-like protein 1, transcript variant X2	59.77	0.21	-2.28	-7.23312	4.72027344342228e-13	6.5823e-12	0.32	Qrob_Chr06	mRNA	51556726	51571658	-
Qrob_T0041140.2	cleavage and polyadenylation specificity factor subunit 3-II	25.92	0.21	-2.28	-4.75516	1.98289199868802e-06	1.26582e-05	0.48	Qrob_Chr03	mRNA	6184090	6184450	+
Qrob_T0378930.2	alpha-dioxygenase 2, transcript variant X6	127.07	0.21	-2.27	-10.3617	3.70488466861255e-25	1.11389e-23	0.22	Qrob_Chr08	mRNA	9863553	9864512	-
Qrob_T0613160.2	fasciclin-like arabinogalactan protein 11	80.46	0.21	-2.27	-7.79693	6.34336271894149e-15	1.03805e-13	0.29	Qrob_Chr02	mRNA	48718651	48721444	+
Qrob_T0422750.2	L-type lectin-domain containing receptor kinase VIII.2-like	31.4	0.21	-2.27	-5.1516	2.58279800719588e-07	1.87601e-06	0.44	Qrob_Chr02	mRNA	36836411	36839695	-
Qrob_T0070630.2	UDP-glycosyltransferase 74E2-like	14.22	0.21	-2.27	-3.2785	0.00104358881487196	0.00396608	0.69	Qrob_Chr02	mRNA	105034376	105034945	+
Qrob_T0417970.2	AAA-ATPase At2g18193-like	575.72	0.21	-2.26	-19.7263	1.2833271179417e-86	2.2545e-84	0.11	Qrob_Chr06	mRNA	56722157	56725177	+
Qrob_T0278790.2	auxin-responsive protein IAA20-like	612.41	0.21	-2.26	-19.1113	2.03514886425547e-81	3.22724e-79	0.12	Qrob_Chr03	mRNA	15472531	15478612	-
Qrob_T0122740.2	protein GIGANTEA-like	56.67	0.21	-2.26	-6.98557	2.83694968561119e-12	3.68906e-11	0.32	Qrob_H2.3_Sc0000234	mRNA	496042	497566	-
Qrob_T0118210.2	ankyrin repeat domain-containing protein 13C	33.06	0.21	-2.26	-5.36233	8.21543931090905e-08	6.34122e-07	0.42	Qrob_Chr10	mRNA	32208086	32209379	+
Qrob_T0135120.2		16.37	0.21	-2.26	-3.84341	0.000121334928667252	0.000562681	0.59	Qrob_Chr07	mRNA	27984139	27987610	+
Qrob_T0315170.2	protein trichome birefringence-like 34	622.32	0.21	-2.25	-20.3729	2.91208760101231e-92	5.73425e-90	0.11	Qrob_Chr01	mRNA	12147610	12148767	-
Qrob_T0614500.2		542.86	0.21	-2.25	-19.0065	1.50572762101736e-80	2.30608e-78	0.12	Qrob_Chr02	mRNA	29712771	29716024	-
Qrob_T0568550.2		289.28	0.21	-2.25	-14.4062	4.73163472103272e-47	3.14023e-45	0.16	Qrob_Chr08	mRNA	47565008	47568607	-
Qrob_T0289900.2	protein SIEVE ELEMENT OCCLUSION B-like	142.66	0.21	-2.25	-10.5996	2.99370033716757e-26	9.56223e-25	0.21	Qrob_Chr11	mRNA	19054937	19058401	-
Qrob_T0650030.2	polygalacturonase At1g48100	57.98	0.21	-2.25	-6.64589	3.01391090444105e-11	3.51603e-10	0.34	Qrob_Chr02	mRNA	93893369	93894826	-
Qrob_T0007460.2	14 kDa proline-rich protein DC2.15-like	28.71	0.21	-2.25	-5.09089	3.5637920999265e-07	2.53814e-06	0.44	Qrob_Chr02	mRNA	85627185	85627690	+
Qrob_T0124230.2	cationic peroxidase 1-like	17.12	0.21	-2.25	-3.86618	0.000110552712870759	0.000515481	0.58	Qrob_Chr09	mRNA	24076088	24078735	+
Qrob_T0237330.2	external alternative NAD(P)H-ubiquinone oxidoreductase B2, mitochondrial	9.16	0.21	-2.25	-2.83274	0.00461511344143163	0.0146628	0.79	Qrob_Chr01	mRNA	52346487	52348462	+
Qrob_T0016150.2	stem-specific protein TSJT1	6.05	0.21	-2.25	-2.34121	0.0192213134006826	0.0499807	0.96	Qrob_Chr03	mRNA	17865648	17866324	-
Qrob_T0135090.2	laccase-6	790.8	0.21	-2.24	-21.1299	4.22033170293037e-99	9.6954e-97	0.11	Qrob_Chr07	mRNA	28042388	28044774	-
Qrob_T0314410.2	MLP-like protein 31	85.87	0.21	-2.24	-8.70135	3.27947954087989e-18	6.69305e-17	0.26	Qrob_Chr02	mRNA	15347791	15348600	-
Qrob_T0426910.2		81.4	0.21	-2.24	-8.19792	2.44585236249916e-16	4.44045e-15	0.27	Qrob_Chr10	mRNA	22968869	22970195	-
Qrob_T0661910.2	serine/threonine-protein kinase WAG2-like	60.93	0.21	-2.24	-7.35266	1.94294063337697e-13	2.80544e-12	0.3	Qrob_Chr07	mRNA	9697253	9700574	-
Qrob_T0245120.2	sucrose synthase 5-like	44.91	0.21	-2.24	-6.32674	2.50396492951892e-10	2.66916e-09	0.35	Qrob_Chr02	mRNA	96822039	96825481	-
Qrob_T0104120.2	pentatricopeptide repeat-containing protein At2g20540-like	24.97	0.21	-2.24	-4.57622	4.73460753508758e-06	2.81821e-05	0.49	Qrob_H2.3_Sc0000110	mRNA	1407774	1410215	+
Qrob_T0592840.2		26.31	0.21	-2.24	-4.53801	5.67870785973037e-06	3.33301e-05	0.49	Qrob_Chr10	mRNA	44882282	44882997	-
Qrob_T0697020.2	WAT1-related protein At5g07050	16.99	0.21	-2.24	-3.54749	0.000388924994539642	0.00162149	0.63	Qrob_H2.3_Sc0000515	mRNA	105370	106005	+
Qrob_T0515600.2	membrane magnesium transporter	12.29	0.21	-2.24	-3.10601	0.00189632073955469	0.00670617	0.72	Qrob_Chr06	mRNA	39928907	39935764	+
Qrob_T0093520.2	aspartic proteinase-like	8.96	0.21	-2.24	-2.76482	0.00569545414164857	0.017596	0.81	Qrob_Chr10	mRNA	3968165	3973894	-
Qrob_T0151720.2	putative lipid-binding protein AIR1, transcript variant X1	599.92	0.21	-2.23	-20.5782	4.30112049027408e-94	9.06727e-92	0.11	Qrob_Chr12	mRNA	29122390	29123460	-
Qrob_T0480140.2	ABC transporter G family member 25	28.37	0.21	-2.23	-5.07179	3.94096828248303e-07	2.79565e-06	0.44	Qrob_Chr12	mRNA	10346384	10348173	+
Qrob_T0095840.2	putative SNAP25 homologous protein SNAP30, transcript variant X2	23.14	0.21	-2.23	-4.55832	5.15639728864577e-06	3.04842e-05	0.49	Qrob_Chr12	mRNA	33838290	33842672	+
Qrob_T0327610.2	2-alkenal reductase (NADP(+)-dependent)-like	27.35	0.21	-2.23	-4.39576	1.10384091041481e-05	6.1773e-05	0.51	Qrob_Chr07	mRNA	47552068	47552802	-
Qrob_T0033980.2	GDP-mannose 3,5-epimerase 2	16.39	0.21	-2.23	-3.70605	0.000210515602153563	0.0009257	0.6	Qrob_Chr08	mRNA	19255113	19257627	-
Qrob_T0702890.2	abscisic-aldehyde oxidase-like	10.25	0.21	-2.23	-2.9616	0.00306045664430233	0.0102276	0.75	Qrob_Chr01	mRNA	2520308	2522274	+
Qrob_T0017030.2	NAP1-related protein 2-like	6.88	0.21	-2.23	-2.41425	0.0157678480943359	0.0423423	0.92	Qrob_Chr08	mRNA	57693780	57696748	-
Qrob_T0589750.2	putative pectate lyase 2	456.03	0.21	-2.22	-17.7735	1.13477057058369e-70	1.45243e-68	0.13	Qrob_Chr11	mRNA	40434666	40440139	+
Qrob_T0120110.2	fatty acyl-CoA reductase 3-like	135.3	0.21	-2.22	-10.0539	8.83013370350492e-24	2.45313e-22	0.22	Qrob_Chr07	mRNA	10780070	10783255	+
Qrob_T0768990.2	9-cis-epoxycarotenoid dioxygenase NCED1, chloroplastic	122.91	0.21	-2.22	-9.9669	2.12766848186496e-23	5.78539e-22	0.22	Qrob_Chr08	mRNA	70424043	70427145	-
Qrob_T0737180.2		63.49	0.21	-2.22	-7.49704	6.52753574681432e-14	9.72294e-13	0.3	Qrob_Chr12	mRNA	27397736	27398357	-
Qrob_T0475660.2	uncharacterized LOC115950896	57.65	0.21	-2.22	-6.99805	2.59554845051313e-12	3.39486e-11	0.32	Qrob_Chr02	mRNA	91780079	91782720	-
Qrob_T0633220.2	CDPK-related kinase 5-like, transcript variant X1	24.47	0.22	-2.22	-4.00146	6.29535178849651e-05	0.000308298	0.55	Qrob_Chr12	mRNA	39329213	39331044	+
Qrob_T0684410.2	transcription factor BIM1	17.95	0.21	-2.22	-3.9318	8.43104554867589e-05	0.000402118	0.57	Qrob_Chr06	mRNA	28853870	28859077	-
Qrob_T0251910.2	pyrophosphate--fructose 6-phosphate 1-phosphotransferase subunit beta	11.04	0.22	-2.22	-2.79421	0.00520268965608714	0.0162757	0.79	Qrob_Chr11	mRNA	9554844	9556498	-
Qrob_T0297690.2	transcription factor CSA	11.18	0.21	-2.22	-2.77228	0.00556647383886714	0.017269	0.8	Qrob_Chr02	mRNA	31368023	31371253	-
Qrob_T0699100.2	probable methyltransferase PMT14, transcript variant X2	7.15	0.22	-2.22	-2.48667	0.0128946710263862	0.0357954	0.89	Qrob_Chr02	mRNA	32496757	32499984	-
Qrob_T0352070.2	receptor-like protein 15	521.22	0.22	-2.21	-16.032	7.64139330743718e-58	6.98603e-56	0.14	Qrob_Chr10	mRNA	28761098	28762903	+
Qrob_T0558880.2	NAC domain-containing protein 86-like	185.61	0.22	-2.21	-11.9307	8.18841831865692e-33	3.51866e-31	0.19	Qrob_Chr12	mRNA	27005384	27011710	+
Qrob_T0605380.2	UPF0481 protein At3g47200-like, transcript variant X1	89.93	0.22	-2.21	-8.6015	7.86783659551769e-18	1.56475e-16	0.26	Qrob_Chr08	mRNA	42533908	42534645	-
Qrob_T0192800.2	dof zinc finger protein DOF3.4	30.08	0.22	-2.21	-4.94479	7.62247274550543e-07	5.20134e-06	0.45	Qrob_Chr06	mRNA	48052150	48054643	+
Qrob_T0026190.2	fatty-acid-binding protein 3, chloroplastic-like, transcript variant X1	19.05	0.22	-2.21	-3.9952	6.46390706133058e-05	0.000316121	0.55	Qrob_H2.3_Sc0000044	mRNA	1773024	1774393	+
Qrob_T0374610.2	F-box protein At5g51370	13.87	0.22	-2.21	-3.47846	0.000504294373923652	0.00205374	0.63	Qrob_Chr02	mRNA	40515125	40517166	+
Qrob_T0464600.2	late embryogenesis abundant protein At1g64065-like	14.16	0.22	-2.21	-3.33959	0.000839031950750332	0.00325565	0.66	Qrob_Chr09	mRNA	20494698	20496618	+
Qrob_T0712730.2	equilibrative nucleotide transporter 8	123.94	0.22	-2.2	-9.70923	2.75406699221971e-22	7.08036e-21	0.23	Qrob_Chr05	mRNA	34909683	34916568	-
Qrob_T0148900.2	putative receptor protein kinase ZmPK1	40	0.22	-2.2	-5.96436	2.45601936939171e-09	2.31049e-08	0.37	Qrob_Chr10	mRNA	34186940	34191237	-
Qrob_T0286270.2	protein WALLS ARE THIN 1	41.24	0.22	-2.2	-5.92006	3.21820571625109e-09	2.97559e-08	0.37	Qrob_Chr11	mRNA	13884499	13890722	-
Qrob_T0457660.2	uncharacterized LOC115967275	21.31	0.22	-2.2	-4.14031	3.46837297084693e-05	0.000179261	0.53	Qrob_Chr08	mRNA	69760714	69762219	-
Qrob_T0412470.2	endoglucanase 5	2080.25	0.22	-2.19	-28.0149	1.06997972694986e-172	9.58648e-170	0.08	Qrob_Chr05	mRNA	19526591	19528266	+
Qrob_T0039170.2	transcription factor bHLH61-like	37.34	0.22	-2.19	-5.66139	1.5015262618004e-08	1.28798e-07	0.39	Qrob_Chr04	mRNA	5112454	5113075	+
Qrob_T0055710.2	kinesin-like protein KIN-13A, transcript variant X2	16.96	0.22	-2.19	-3.79434	0.000148033878795067	0.00067428	0.58	Qrob_Chr11	mRNA	27507539	27507933	-
Qrob_T0330210.2	heat shock protein 83-like	11.52	0.22	-2.19	-2.99113	0.00277946572785523	0.00940787	0.73	Qrob_Chr02	mRNA	79679137	79679799	+
Qrob_T0520420.2	thioredoxin-like protein Clot	9.04	0.22	-2.19	-2.79882	0.00512895265238968	0.0160736	0.78	Qrob_H2.3_Sc0000030	mRNA	27538	29168	+
Qrob_T0401690.2		73.45	0.22	-2.18	-7.64375	2.109837133038e-14	3.27746e-13	0.29	Qrob_Chr11	mRNA	13302450	13307920	+
Qrob_T0289880.2	glucan endo-1,3-beta-glucosidase-like	61.45	0.22	-2.18	-6.9492	3.67353328466565e-12	4.70859e-11	0.31	Qrob_Chr11	mRNA	19042134	19044534	-
Qrob_T0491400.2	uncharacterized LOC115965341	16.61	0.22	-2.18	-3.81448	0.000136469361520397	0.00062549	0.57	Qrob_H2.3_Sc0000239	mRNA	3747	6456	-
Qrob_T0519170.2	S-norcoclaurine synthase 2-like	15.95	0.22	-2.18	-3.70299	0.000213072656734792	0.000935796	0.59	Qrob_Chr01	mRNA	44417242	44421795	-
Qrob_T0711130.2		9.99	0.22	-2.18	-2.96487	0.0030280769029749	0.0101326	0.74	Qrob_Chr01	mRNA	55478	60486	+
Qrob_T0631690.2		43.89	0.22	-2.17	-5.99661	2.01484456902707e-09	1.91533e-08	0.36	Qrob_Chr06	mRNA	52701236	52701882	-
Qrob_T0566920.2	auxin-responsive protein IAA1-like	41.89	0.22	-2.17	-5.57038	2.54182834840855e-08	2.11847e-07	0.39	Qrob_Chr09	mRNA	13731292	13741442	+
Qrob_T0166050.2	serine carboxypeptidase-like	34.58	0.22	-2.17	-5.47148	4.46287333876155e-08	3.5845e-07	0.4	Qrob_Chr10	mRNA	16405620	16406263	+
Qrob_T0543800.2		40.24	0.22	-2.17	-4.85961	1.17616296459229e-06	7.76546e-06	0.45	Qrob_Chr02	mRNA	53511899	53515847	-
Qrob_T0364040.2	non-specific lipid-transfer protein-like protein At2g13820, transcript variant X2	26.57	0.22	-2.17	-4.78422	1.71651790793314e-06	1.10324e-05	0.45	Qrob_Chr08	mRNA	54444597	54450701	-
Qrob_T0112250.2		15.51	0.22	-2.17	-3.46913	0.000522138495581701	0.00211822	0.62	Qrob_Chr12	mRNA	2862698	2865331	+
Qrob_T0383130.2	ribonuclease 2	11.47	0.22	-2.17	-2.92487	0.00344600286089659	0.0113739	0.74	Qrob_Chr07	mRNA	34633194	34637090	+
Qrob_T0077270.2	probable flavin-containing monooxygenase 1	1158.47	0.22	-2.16	-18.9557	3.95992682232105e-80	5.96285e-78	0.11	Qrob_H2.3_Sc0000026	mRNA	647705	651313	+
Qrob_T0501610.2	phenylcoumaran benzylic ether reductase Betv6	68.26	0.22	-2.16	-7.18285	6.82730281203129e-13	9.42515e-12	0.3	Qrob_Chr05	mRNA	19199185	19202459	+
Qrob_T0390410.2	stem-specific protein TSJT1	51.53	0.22	-2.16	-6.28405	3.29873369731672e-10	3.45471e-09	0.34	Qrob_Chr01	mRNA	6406118	6407918	+
Qrob_T0705850.2	mitotic checkpoint serine/threonine-protein kinase BUB1	48.13	0.22	-2.16	-5.88433	3.99673781143571e-09	3.66705e-08	0.37	Qrob_Chr06	mRNA	34698160	34702017	-
Qrob_T0384440.2	endoglucanase 6, transcript variant X1	16.91	0.22	-2.16	-3.70501	0.000211383254126207	0.00092906	0.58	Qrob_H2.3_Sc0000336	mRNA	16506	18216	-
Qrob_T0707030.2	O-fucosyltransferase 9, transcript variant X1	14.99	0.22	-2.16	-3.33095	0.000865501265276423	0.00335038	0.65	Qrob_Chr12	mRNA	23109255	23110468	-
Qrob_T0316500.2	photosynthetic NDH subunit of lumenal location 5, chloroplastic	15.8	0.22	-2.16	-3.27415	0.00105979006212713	0.00401998	0.66	Qrob_Chr10	mRNA	30567713	30570063	+
Qrob_T0369790.2	uncharacterized LOC115976564	12.45	0.22	-2.16	-3.0662	0.00216795284822037	0.00754028	0.7	Qrob_Chr10	mRNA	12918454	12919985	-
Qrob_T0358970.2	TMV resistance protein N-like, transcript variant X2	212.89	0.22	-2.15	-11.9914	3.94369599727681e-33	1.72359e-31	0.18	Qrob_Chr07	mRNA	18341339	18350009	-
Qrob_T0714330.2	uncharacterized LOC115989757	108.31	0.22	-2.15	-8.73824	2.36779440258877e-18	4.89371e-17	0.25	Qrob_Chr07	mRNA	32121956	32124622	-
Qrob_T0274440.2	RNA polymerase sigma factor sigE, chloroplastic/mitochondrial, transcript variant X3	22.29	0.23	-2.15	-4.29838	1.72047749495386e-05	9.34502e-05	0.5	Qrob_Chr09	mRNA	11544158	11550789	-
Qrob_T0194920.2	soluble inorganic pyrophosphatase 1-like	9.7	0.23	-2.15	-2.87574	0.004030857768847	0.0130236	0.75	Qrob_Chr04	mRNA	14513168	14515756	+
Qrob_T0048400.2		1137.87	0.23	-2.14	-20.5184	1.47609243335785e-93	3.04024e-91	0.1	Qrob_Chr11	mRNA	16437645	16442589	+
Qrob_T0055720.2	dirigent protein 22-like	283	0.23	-2.14	-13.8813	8.22925673698259e-44	5.06736e-42	0.15	Qrob_Chr11	mRNA	27493967	27498669	-
Qrob_T0530460.2	alpha-L-fucosidase 1-like, transcript variant X1	338.09	0.23	-2.14	-12.9448	2.51436339446497e-38	1.33298e-36	0.17	Qrob_Chr01	mRNA	26931478	26932935	+
Qrob_T0035840.2		300.74	0.23	-2.14	-12.1814	3.90428405967806e-34	1.76669e-32	0.18	Qrob_Chr06	mRNA	14820813	14822754	+
Qrob_T0149620.2	cyclic nucleotide-gated ion channel 1-like, transcript variant X2	69.34	0.23	-2.14	-7.5545	4.20464922332867e-14	6.36882e-13	0.28	Qrob_Chr12	mRNA	32340476	32342309	+
Qrob_T0289910.2	(R)-mandelonitrile lyase-like	55.97	0.23	-2.14	-6.92623	4.32208890926253e-12	5.48884e-11	0.31	Qrob_Chr11	mRNA	19120252	19123997	-
Qrob_T0730350.2	vesicle-associated protein 2-2-like, transcript variant X1	29.29	0.23	-2.14	-4.68911	2.74392025816426e-06	1.71318e-05	0.46	Qrob_H2.3_Sc0000496	mRNA	404688	410257	-
Qrob_T0125460.2	ferric reduction oxidase 7, chloroplastic-like	23.2	0.23	-2.14	-4.47891	7.50244948277798e-06	4.31716e-05	0.48	Qrob_Chr11	mRNA	41588656	41593551	+
Qrob_T0596240.2	uncharacterized protein At1g66480	8.37	0.23	-2.13	-2.51645	0.0118544390694285	0.0332894	0.85	Qrob_Chr08	mRNA	43000996	43003765	+
Qrob_T0291400.2	protein trichome birefringence-like 37	134.79	0.23	-2.12	-9.99175	1.65636145805524e-23	4.54523e-22	0.21	Qrob_Chr11	mRNA	43229242	43230883	+
Qrob_T0680570.2	uncharacterized LOC115960851	60	0.23	-2.12	-7.04612	1.83975058803224e-12	2.43835e-11	0.3	Qrob_Chr08	mRNA	17524578	17528272	+
Qrob_T0409510.2	fatty-acid-binding protein 1, transcript variant X1	45.86	0.23	-2.12	-6.17477	6.62607149757652e-10	6.65915e-09	0.34	Qrob_H2.3_Sc0000281	mRNA	785805	790358	+
Qrob_T0196730.2	phosphate transporter PHO1 homolog 1	29.92	0.23	-2.12	-4.7698	1.84412820250228e-06	1.18102e-05	0.44	Qrob_Chr06	mRNA	29317876	29324545	+
Qrob_T0035170.2	protein POLYCHOME-like, transcript variant X2	25.51	0.23	-2.12	-4.59453	4.33725637751685e-06	2.60366e-05	0.46	Qrob_H2.3_Sc0000026	mRNA	2776560	2779546	+
Qrob_T0520410.2	polygalacturonase QRT3-like	23.78	0.23	-2.12	-4.51584	6.30652659737392e-06	3.6798e-05	0.47	Qrob_H2.3_Sc0000030	mRNA	14409	17865	+
Qrob_T0429540.2	rac-like GTP-binding protein 5	15.41	0.23	-2.12	-3.61916	0.000295557424703556	0.00126127	0.59	Qrob_Chr01	mRNA	46930783	46932502	-
Qrob_T0386280.2	uncharacterized LOC115964025	12.31	0.23	-2.12	-3.15658	0.00159630746343754	0.00578448	0.67	Qrob_Chr08	mRNA	9553016	9555160	-
Qrob_T0424040.2	outer envelope pore protein 16-3, chloroplastic/mitochondrial	11.64	0.23	-2.12	-3.00543	0.00265206038879622	0.00904153	0.7	Qrob_Chr02	mRNA	103558251	103560622	+
Qrob_T0422490.2	dnaJ protein homolog	9.17	0.23	-2.12	-2.34801	0.0188742628755074	0.0492584	0.9	Qrob_Chr02	mRNA	36422084	36428572	+
Qrob_T0407900.2	nicotianamine synthase-like	566.47	0.23	-2.11	-15.2924	8.59579539751369e-53	6.78538e-51	0.14	Qrob_Chr06	mRNA	55344984	55356762	-
Qrob_T0070060.2	protein SIEVE ELEMENT OCCLUSION B-like	307.38	0.23	-2.11	-14.232	5.79702934482807e-46	3.72319e-44	0.15	Qrob_Chr10	mRNA	12244410	12249432	+
Qrob_T0492800.2		58.75	0.23	-2.11	-6.44681	1.1423179277928e-10	1.25501e-09	0.33	Qrob_Chr12	mRNA	2462728	2463574	-
Qrob_T0458910.2	rac-like GTP-binding protein ARAC7	57.63	0.23	-2.11	-6.33287	2.40635370294435e-10	2.56969e-09	0.33	Qrob_Chr10	mRNA	349828	350557	-
Qrob_T0563350.2	ninja-family protein AFP3-like	31.33	0.23	-2.11	-5.06253	4.13721916843608e-07	2.92907e-06	0.42	Qrob_Chr10	mRNA	20708764	20713507	+
Qrob_T0342600.2		2050.11	0.23	-2.1	-20.5307	1.14554145236158e-93	2.38686e-91	0.1	Qrob_Chr06	mRNA	31747835	31748482	+
Qrob_T0396680.2	putative lipid-binding protein AIR1, transcript variant X1	408.31	0.23	-2.1	-14.8381	8.3108013903605e-50	6.07842e-48	0.14	Qrob_Chr09	mRNA	13499128	13500677	-
Qrob_T0568560.2	serine carboxypeptidase-like 45	123.24	0.23	-2.1	-9.00808	2.09702585565087e-19	4.62766e-18	0.23	Qrob_Chr08	mRNA	47548805	47554492	-
Qrob_T0223800.2	probable xyloglucan glycosyltransferase 5	111.35	0.23	-2.1	-8.90183	5.49315619973211e-19	1.17882e-17	0.24	Qrob_Chr07	mRNA	34389238	34392402	+
Qrob_T0004110.2	protein ODORANT1-like	73.87	0.23	-2.1	-7.72971	1.07792523681973e-14	1.71692e-13	0.27	Qrob_Chr08	mRNA	48431415	48435750	+
Qrob_T0237600.2	probable (S)-N-methylcoclaurine 3'-hydroxylase isozyme 2	34.77	0.23	-2.1	-5.12487	2.97747276670504e-07	2.14184e-06	0.41	Qrob_Chr08	mRNA	36914180	36914777	+
Qrob_T0103840.2	acyl-CoA-binding domain-containing protein 3	24.16	0.23	-2.1	-4.11841	3.81497128003202e-05	0.000195875	0.51	Qrob_H2.3_Sc0000110	mRNA	1015779	1018299	+
Qrob_T0398450.2	ribulose-phosphate 3-epimerase, chloroplastic	16.97	0.23	-2.1	-3.69944	0.000216078862650071	0.000947838	0.57	Qrob_Chr08	mRNA	63801518	63804420	+
Qrob_T0478860.2	GATA transcription factor 9-like	71.65	0.23	-2.09	-6.97224	3.11937992034421e-12	4.03582e-11	0.3	Qrob_Chr05	mRNA	48074812	48076406	-
Qrob_T0505050.2		37.31	0.23	-2.09	-5.26928	1.36958075720526e-07	1.02684e-06	0.4	Qrob_Chr08	mRNA	32516670	32519906	+
Qrob_T0118780.2	ycf49-like protein, transcript variant X1	19.79	0.23	-2.09	-4.05069	5.106644791391e-05	0.000255247	0.52	Qrob_Chr05	mRNA	61766984	61768864	+
Qrob_T0728470.2	protein MANNAN SYNTHESIS-RELATED 1-like	17.8	0.24	-2.09	-3.72953	0.000191840391155275	0.000851099	0.56	Qrob_Chr11	mRNA	29542246	29545746	-
Qrob_T0064490.2	protein EDS1B-like	17.66	0.24	-2.09	-3.49478	0.000474458075066432	0.00194461	0.6	Qrob_Chr02	mRNA	77853439	77858873	-
Qrob_T0454170.2	uncharacterized LOC115975306	14.08	0.23	-2.09	-3.35459	0.000794819162095734	0.00310224	0.62	Qrob_Chr02	mRNA	17365503	17369177	-
Qrob_T0443280.2	ADP-ribosylation factor GTPase-activating protein AGD5-like, transcript variant X2	9.24	0.23	-2.09	-2.73286	0.00627867749307577	0.0191698	0.77	Qrob_H2.3_Sc0000359	mRNA	703922	704552	+
Qrob_T0135890.2	beta-glucosidase 12-like	251.51	0.24	-2.08	-13.4043	5.70791088126514e-41	3.28875e-39	0.15	Qrob_Chr09	mRNA	39040683	39043182	-
Qrob_T0493880.2	cytochrome P450 81Q32-like	76.67	0.24	-2.08	-7.37418	1.65363063792885e-13	2.3993e-12	0.28	Qrob_Chr03	mRNA	54139131	54143760	+
Qrob_T0334850.2	GDP-mannose 4,6 dehydratase 1	38.02	0.24	-2.08	-5.38413	7.27938630789475e-08	5.65897e-07	0.39	Qrob_Chr02	mRNA	90329703	90335643	-
Qrob_T0257170.2	pyruvate decarboxylase 1	38.92	0.24	-2.08	-5.16762	2.37088705503751e-07	1.73051e-06	0.4	Qrob_Chr01	mRNA	7436424	7440492	+
Qrob_T0270670.2	BAG family molecular chaperone regulator 1	30.66	0.24	-2.08	-4.91461	8.89613071981447e-07	5.99961e-06	0.42	Qrob_Chr01	mRNA	19759072	19760626	-
Qrob_T0086800.2	serine/threonine-protein kinase RUNKEL	29.67	0.24	-2.08	-4.74762	2.05828588609137e-06	1.30882e-05	0.44	Qrob_Chr02	mRNA	64340463	64341923	+
Qrob_T0211760.2	probable receptor-like protein kinase At5g18500, transcript variant X2	25.95	0.24	-2.08	-4.41986	9.87641053781558e-06	5.57578e-05	0.47	Qrob_H2.3_Sc0000705	mRNA	263518	272854	+
Qrob_T0182380.2	fasciclin-like arabinogalactan protein 4	14.16	0.24	-2.08	-3.35966	0.000780393412343029	0.00305472	0.62	Qrob_Chr05	mRNA	34733044	34739339	-
Qrob_T0166070.2		8.32	0.24	-2.08	-2.59866	0.00935886207071123	0.0271142	0.8	Qrob_Chr10	mRNA	16415226	16415828	+
Qrob_T0637800.2		1307.32	0.24	-2.07	-23.0469	1.58038225324309e-117	4.88256e-115	0.09	Qrob_H2.3_Sc0000784	mRNA	42762	44166	-
Qrob_T0453780.2	sulfate transporter 3.1-like	95.56	0.24	-2.07	-7.99189	1.32883811227147e-15	2.27643e-14	0.26	Qrob_Chr10	mRNA	7427644	7430986	+
Qrob_T0705540.2	protein S-acyltransferase 18	84.53	0.24	-2.07	-7.79855	6.26246667642517e-15	1.02575e-13	0.26	Qrob_Chr08	mRNA	53240229	53241170	+
Qrob_T0555640.2	beta-glucosidase 44-like	36.17	0.24	-2.07	-5.33095	9.77001469603059e-08	7.44024e-07	0.39	Qrob_Chr10	mRNA	15370197	15371277	+
Qrob_T0723230.2	uncharacterized LOC115986906	28.55	0.24	-2.07	-4.72338	2.31954644382296e-06	1.4661e-05	0.44	Qrob_Chr06	mRNA	8067577	8068824	+
Qrob_T0364600.2	RING-H2 finger protein ATL32-like	9.44	0.24	-2.07	-2.62601	0.00863925035284274	0.0253532	0.79	Qrob_Chr04	mRNA	21163494	21166255	+
[truncated: 2,980 more rows]

## Sheet: LR-DS_up-regulated
Gene	Annotation BLASTP	BaseMean	Estimated_FoldChange	log2_Estimated_FoldChange	Wald_stat	p_value_not_adjusted	FDR_adjusted_p_value	Standard_error_estimate	Chromosome	Type	Sequence_start	Sequence_end	Strand
[truncated: 2,934 more rows]

[truncated: 1 more sheets: LR-DS_down-regulated]
